# Supplementary material for: Genomic divergence and cohesion in a species of pelagic freshwater bacteria
Source: BMC Genomics. 2017 Oct 16;18:794. doi: 10.1186/s12864-017-4199-z (PMC5644125; doi:10.1186/s12864-017-4199-z)
Supplement: Supplementary file 1 — List of all PnecC strains used in this study. (XLSX 17 kb) [file 12864_2017_4199_MOESM1_ESM.xlsx]

## Sheet: PnecC_strains
Strain	Species	Isolation Date	Habitat of Origin	Coordinates of Origin	GenBank or EMBL Accession				Genome Size (Mbp)	References
					SSU rRNA and/or ITS	glnA	other MLST loci	Genome
QLW-P1DMWA-1	P. asymbioticus	Oct 03	Pond-1	N 47.740° E 13.302°	AJ879783.1	FN823098.2	CP000655	CP000655	2.15949	1, 2, 3
QLW-P1DNSYA-2	P. asymbioticus	Oct 03	Pond-1	N 47.740° E 13.302°	AJ879800.1	HE646491.1	HE646484.1 - HE646494.1	NS	-	2, 3
QLW-P1FAT50D-2	P. asymbioticus	Oct 03	Pond-1	N 47.740° E 13.302°	AJ879799.1	HE646502.1	HE646495.1 - HE646505.1	NS	-	2, 3
P1-Kol5	P. asymbioticus	2004-07-01	Pond-1	N 47.740° E 13.302°	HE646564.1	HE646480.1	HE646473.1 - HE646483.1	NS	-	2, 3
P1-Kol6	P. asymbioticus	2004-07-01	Pond-1	N 47.740° E 13.302°	HE646566.1	HE646524.1	HE646517.1 - HE646527.1	NS	-	2, 3
P1-Kol7	P. asymbioticus	2004-07-01	Pond-1	N 47.740° E 13.302°	HE646567.1	HE646535.1	HE646528.1 - HE646538.1	NS	-	2, 3
P1-Kol8	P. asymbioticus	2004-07-01	Pond-1	N 47.740° E 13.302°	HE646568.1	HE646546.1	HE646539.1 - HE646549.1	LVLD00000000	2.16585	2, 3
P1-05-13	P. asymbioticus	Oct 05	Pond-1	N 47.740° E 13.302°	HE646561.1	HE646447.1	HE646440.1 - HE646450.1	NS	-	2, 3
P1-05-86	P. asymbioticus	Oct 05	Pond-1	N 47.740° E 13.302°	HE646569.1	HE646557.1	HE646550.1 - HE646560.1	NS	-	2, 3
P1-4-10KL	P. asymbioticus	Oct 07	Pond-1	N 47.740° E 13.302°	HE646565.1	HE646513.1	HE646506.1 - HE646516.1	LVJO00000000	2.16139	2, 3
P1-4-10GR	P. asymbioticus	Oct 07	Pond-1	N 47.740° E 13.302°	HE646562.1	HE646458.1	HE646451.1 - HE646461.1	NS	-	2, 3
P1-3-8A	P. asymbioticus	Oct 07	Pond-1	N 47.740° E 13.302°	HE646563.1	HE646469.1	HE646462.1 - HE646472.1	NS	-	2, 3
QLW-P2DMWB-1	P. asymbioticus	Oct 03	Pond-2	N 47.739° E 13.302°	FN429654.1	FN823099.2	HE647093.1 - HE647101.1	NS	-	3
MWH-Tro5-3-9	P. asymbioticus	Oct 07	Pond Trog-5	N 47.249° E 13.270°	FN429711.1	FN823185.2	HE646931.1 - HE646939.1	NS	-	3
MWH-Tro5-4-4	P. asymbioticus	Oct 07	Pond Trog-5	N 47.249° E 13.270°	HE647119.1	HE647104.1	HE646940.1 - HE646948.1	NS	-	3
MWH-Tro6-1-1	P. asymbioticus	Oct 07	Pond Trog-6	N 47.250° E 13.272°	HE647120.1	HE647105.1	HE646949.1 - HE646957.1	NS	-	3
MWH-Tro6-4-2	P. asymbioticus	Oct 07	Pond Trog-6	N 47.250° E 13.272°	FN429712.1	FN823186.2	HE646967.1 - HE646975.1	NS	-	3
MWH-Tro6-1-6	P. asymbioticus	Oct 07	Pond Trog-6	N 47.250° E 13.272°	HE647121.1	HE647106.1	HE646958.1 - HE646966.1	NS	-	3
MWH-Tro7-1-10	P. asymbioticus	Oct 07	Pond Trog-7	N 47.250° E 13.267°	HE647123.1	HE647108.1	HE646985.1 - HE646993.1	NS	-	3
MWH-Tro7-2-5	P. asymbioticus	Oct 07	Pond Trog-7	N 47.250° E 13.267°	HE647122.1	HE647107.1	HE646994.1 - HE647002.1	NS	-	3
MWH-Tro7-2-8KL	P. asymbioticus	Oct 07	Pond Trog-7	N 47.250° E 13.267°	HE647125.1	HE647110.1	HE647012.1 - HE647020.1	NS	-	3
MWH-Tro7-2-8GR	P. asymbioticus	Oct 07	Pond Trog-7	N 47.250° E 13.267°	HE647124.1	HE647109.1	HE647003.1 - HE647011.1	NS	-	3
MWH-Tro7-1-4	P. asymbioticus	Oct 07	Pond Trog-7	N 47.250° E 13.267°	FN429713.1	FN823187.2	HE646976.1 - HE646984.1	LVLF00000000	2.2279	3
MWH-Tro8-2-1	P. asymbioticus	Oct 07	Pond Trog-8	N 47.249° E 13.266°	HE647126.1	HE647111.1	HE647021.1 - HE647029.1	NS	-	3
MWH-Tro8-2-5	P. asymbioticus	Oct 07	Pond Trog-8	N 47.249° E 13.266°	HE647127.1	HE647112.1	HE647030.1 - HE647038.1	NS	-	3
MWH-Tro8-3-6	P. asymbioticus	Oct 07	Pond Trog-8	N 47.249° E 13.266°	HE647128.1	HE647113.1	HE647048.1 - HE647056.1	NS	-	3
MWH-Tro8-4-1	P. asymbioticus	Oct 07	Pond Trog-8	N 47.249° E 13.266°	HE647129.1	HE647114.1	HE647057.1 - HE647065.1	NS	-	3
MWH-Tro8-4-4	P. asymbioticus	Oct 07	Pond Trog-8	N 47.249° E 13.266°	HE647130.1	HE647115.1	HE647066.1 - HE647074.1	NS	-	3
MWH-Tro8-2-9	P. asymbioticus	Oct 07	Pond Trog-8	N 47.249° E 13.266°	FN429710.1	FN823183.2	HE647039.1 - HE647047.1	LVLG00000000	2.27081	3
Tro8F10W22	P. asymbioticus	Aug 14	Pond Trog-8	N 47.249° E 13.266°	CP015018	LN908882.1	CP015018	CP015018	2.22161	3
MWH-RechtKolB	P. asymbioticus	Oct 06	Pond Rechteckteich	N 47.076° E 12.995°	FN429668.1	FN823145.2	HE646913.1 - HE646921.1	CP015016	2.35539	3, 6
MWH-RechtKolC	P. asymbioticus	Oct 06	Pond Rechteckteich	N 47.076° E 12.995°	HE647118.1	HE647103.1	HE646922.1 - HE646930.1	NS	-	3
MWH-RechtKol4	P. asymbioticus	Oct 06	Pond Rechteckteich	N 47.076° E 12.995°	HE647117.1	HE647102.1	HE646904.1 - HE646912.1	CP015017	2.38256	3
MWH-Recht1	P. asymbioticus	Oct 07	Pond Rechteckteich	N 47.076° E 12.995°	FN429706.1	FN823146.2	HE646895.1 - HE646903.1	LVLE00000000	2.13888	3
MWH-GrInsel-1	P. asymbioticus	Oct 07	Pond Großer Inselteich	N 47.075° E 12.991°	FN556009.1	FN823190.2	HE646886.1 - HE646894.1	NS	-	3
MWH-Unterer-4A-1	P. asymbioticus	Oct 07	Pond Unterer Teich	N 47.078° E 12.989°	FN429705.1	FN823182.2	HE647075.1 - HE647083.1	NS	-	3
MWH-Unterer-4A-2	P. asymbioticus	Oct 07	Pond Unterer Teich	N 47.078° E 12.989°	HE647131.1	HE647116.1	HE647084.1 - HE647092.1	NS	-	3
QLW-P1FAT50C-4	P. wuianus	Oct 03	Pond-1	N 47.740° E 13.302°	AJ879778.1	FN823104.2	CP015922	CP015922	2.2322	4, 3
QLW-P1DATA-2	-	Oct 03	Pond-1	N 47.740° E 13.302°	AJ879801.1	FN823102.2	LZMQ00000000	LZMQ00000000	2.1721	3
MWH-Tro8-2-5gr	-	Oct 07	Pond-1	N 47.740° E 13.302°	LZMR00000000	LZMR00000000	LZMR00000000	LZMR00000000	2.17884	3
MWH-Adler-W8	-	Aug 08	Pond Adlerlacke	N 47.373° E 12.093°	FN429735.1	FN823208.2	LZFI00000000	LZFI00000000	2.20739	3
MWH-JaK3	P. yangtzensis	Nov 02	Yangtze River	N 32.114° E 118.732°	AJ550657	FN823085	-	LOJI00000000	2.04521	5
MWH-HuW1	P. sinensis	Nov 02	Tiger Hill Pond	N 31.337° 120.576°	AJ550666	FN823088	-	LOJJ00000000	2.31806	5
MWH-MoK4	P. duraquae	Sep 02	Lake Mondsee	N 47.830° E 13.376°	AJ550654	FN823084	-	CP007501	2.02629	5
MWH-Weng1-1	-	Nov 07	Pond Wenger Moor	N 47.928° E 13.176°	FN429716	FN823191	-	IMG Genome ID: 2574179738	2.04244	7
STIR1 (Endosymbiont)	P. necessarius	-	Host: Euplotes aediculatus	-	AJ811014	-	-	CP001010	1.56047	8
beta proteobacterium CB	-	-	-	-	EU780139	-	-	CP004348	2.04572	9
FNE-F8 bin 6 1 PnecC	-	-	Lake Grosse Fuchskuhle	N 53.167° E 13.033°	-	-	-	IMG Genome ID: 2596583565	2.32584	10
NS, not sequenced
All strains for which genome accession numbers are given have been used in Fig. 1.
References
1. Meincke L, Copeland A, Lapidus A, Lucas S, Berry KW, Del Rio TG, Hammon N, Dalin E, Tice H, Pitluck S et al: Complete genome sequence of Polynucleobacter necessarius subsp. asymbioticus type strain (QLW-P1DMWA-1(T)). Stand Genomic Sci 2012, 6(1):74-83.
2. Hahn MW, Scheuerl T, Jezberova J, Koll U, Jezbera J, Simek K, Vannini C, Petroni G, Wu QL: The passive yet successful way of planktonic life: genomic and experimental analysis of the ecology of a free-living Polynucleobacter population. PloS one 2012, 7(3):e32772.
3. Hoetzinger M, Schmidt J, Jezberova J, Koll U, Hahn MW: Microdiversification of a pelagic Polynucleobacter species is mainly driven by acquisition of genomic islands from a partially interspecific gene pool. Appl Environ Microbiol 2016.
4. Hahn MW, Huymann LR, Koll U, Schmidt J, Lang E, Hoetzinger M: Polynucleobacter wuianus sp. nov., a free-living freshwater bacterium affiliated with the cryptic species complex PnecC. International journal of systematic and evolutionary microbiology 2016.
5. Hahn MW, Schmidt J, Pitt A, Taipale SJ, Lang E: Reclassification of four Polynucleobacter necessarius strains as representatives of Polynucleobacter asymbioticus comb. nov., Polynucleobacter duraquae sp. nov., Polynucleobacter yangtzensis sp. nov. and Polynucleobacter sinensis sp. nov., and emended description of Polynucleobacter necessarius. International journal of systematic and evolutionar…
6. Hahn MW, Jezberová J, Koll U, Saueressig-Beck T, Schmidt J: Complete ecological isolation and cryptic diversity in Polynucleobacter bacteria not resolved by 16S rRNA gene sequences. ISME J 2016.
7. Jezbera J, Jezberova J, Brandt U, Hahn MW: Ubiquity of Polynucleobacter necessarius subspecies asymbioticus results from ecological diversification. Environ Microbiol 2011, 13(4):922-931.
8. Vannini C, Pockl M, Petroni G, Wu QL, Lang E, Stackebrandt E, Schrallhammer M, Richardson PM, Hahn MW: Endosymbiosis in statu nascendi: close phylogenetic relationship between obligately endosymbiotic and obligately free-living Polynucleobacter strains (Betaproteobacteria). Environ Microbiol 2007, 9(2):347-359.
9. Hao Z, Li L, Liu J, Ren Y, Wang L, Bartlam M, Egli T, Wang Y: Genome Sequence of a Freshwater Low-Nucleic-Acid-Content Bacterium, Betaproteobacterium Strain CB. Genome Announcements 2013, 1(2):e00135-00113.
10. Garcia SL, McMahon KD, Grossart H-P, Warnecke F: Successful enrichment of the ubiquitous freshwater acI Actinobacteria. Environmental Microbiology Reports 2014, 6(1):21-27.
