# Supplementary material for: Genomic divergence and cohesion in a species of pelagic freshwater bacteria
Source: BMC Genomics. 2017 Oct 16;18:794. doi: 10.1186/s12864-017-4199-z (PMC5644125; doi:10.1186/s12864-017-4199-z)
Supplement: Supplementary file 2 — ANI values for all PnecC genome pairs. (XLSX 26 kb) [file 12864_2017_4199_MOESM2_ESM.xlsx]

## Sheet: anicliques2270_19-dec-2016
Genome 1	Genome 2	ANI 1->2	ANI 2->1	mean ANI	AF 1->2	AF 2->1	mean AF	Total BBH
P1-4-10KL	QLW-P1DMWA-1	100	100	100	0.98	0.98	0.98	2131
MWH-RechtKol4	MWH-RechtKolB	99.91	99.91	99.91	0.98	0.99	0.985	2319
P1-4-10KL	P1-Kol8	99.65	99.65	99.65	0.95	0.95	0.95	2047
P1-Kol8	QLW-P1DMWA-1	99.65	99.65	99.65	0.95	0.95	0.95	2044
P1-Kol8	MWH-Tro8-2-9	99.52	99.53	99.525	0.93	0.89	0.91	2031
P1-Kol8	MWH-Recht1	99.48	99.49	99.485	0.94	0.95	0.945	2035
QLW-P1DATA-2	MWH-Tro8-2-5gr	99.43	99.43	99.43	0.92	0.92	0.92	2024
MWH-Tro8-2-9	QLW-P1DMWA-1	99.39	99.39	99.39	0.9	0.94	0.92	2044
P1-4-10KL	MWH-Tro8-2-9	99.38	99.39	99.385	0.94	0.9	0.92	2044
MWH-Recht1	QLW-P1DMWA-1	99.38	99.38	99.38	0.95	0.93	0.94	2023
P1-4-10KL	MWH-Recht1	99.36	99.37	99.365	0.94	0.95	0.945	2023
MWH-Recht1	MWH-Tro8-2-9	99.36	99.36	99.36	0.94	0.89	0.915	2020
MWH-Tro7-1-4	P1-Kol8	99.15	99.14	99.145	0.9	0.93	0.915	2008
MWH-Tro7-1-4	MWH-Tro8-2-9	99.14	99.14	99.14	0.93	0.91	0.92	2079
MWH-Tro7-1-4	QLW-P1DMWA-1	99.13	99.13	99.13	0.9	0.93	0.915	2008
MWH-Tro7-1-4	P1-4-10KL	99.13	99.13	99.13	0.9	0.93	0.915	2009
MWH-Tro7-1-4	MWH-Recht1	99.08	99.08	99.08	0.89	0.93	0.91	1965
Tro8-F10W22	MWH-Tro8-2-9	99.07	99.06	99.065	0.92	0.9	0.91	2071
Tro8-F10W22	MWH-Tro7-1-4	99.01	99	99.005	0.92	0.92	0.92	2060
Tro8-F10W22	P1-Kol8	98.98	99	98.99	0.89	0.91	0.9	1973
Tro8-F10W22	MWH-Recht1	98.9	98.9	98.9	0.89	0.92	0.905	1974
Tro8-F10W22	P1-4-10KL	98.86	98.89	98.875	0.89	0.92	0.905	1991
Tro8-F10W22	QLW-P1DMWA-1	98.81	98.86	98.835	0.91	0.93	0.92	1991
MWH-RechtKolB	P1-4-10KL	97.97	97.97	97.97	0.8	0.86	0.83	1870
MWH-RechtKolB	P1-Kol8	97.97	97.97	97.97	0.8	0.86	0.83	1870
MWH-RechtKolB	QLW-P1DMWA-1	97.97	97.97	97.97	0.8	0.86	0.83	1869
MWH-Tro7-1-4	MWH-RechtKolB	97.95	97.95	97.95	0.85	0.81	0.83	1893
MWH-RechtKolB	MWH-Tro8-2-9	97.93	97.94	97.935	0.81	0.84	0.825	1895
MWH-RechtKol4	MWH-Tro7-1-4	97.92	97.92	97.92	0.8	0.85	0.825	1892
MWH-RechtKolB	MWH-Recht1	97.91	97.92	97.915	0.8	0.87	0.835	1865
MWH-RechtKol4	QLW-P1DMWA-1	97.91	97.91	97.91	0.79	0.86	0.825	1867
MWH-RechtKol4	P1-4-10KL	97.91	97.91	97.91	0.79	0.86	0.825	1868
MWH-RechtKol4	MWH-Tro8-2-9	97.9	97.91	97.905	0.8	0.83	0.815	1893
MWH-RechtKol4	P1-Kol8	97.88	97.88	97.88	0.79	0.86	0.825	1876
MWH-RechtKol4	MWH-Recht1	97.84	97.85	97.845	0.79	0.87	0.83	1870
Tro8-F10W22	MWH-RechtKolB	97.69	97.71	97.7	0.84	0.8	0.82	1881
MWH-RechtKol4	Tro8-F10W22	97.66	97.68	97.67	0.79	0.84	0.815	1876
STIR1 (Endosymbiont)	MWH-JaK3	84.44	84.43	84.435	0.87	0.66	0.765	1428
beta proteobacterium CB	MWH-MoK4	84.09	84.09	84.09	0.77	0.77	0.77	1574
MWH-JaK3	MWH-AdlerW8	82.58	82.57	82.575	0.79	0.73	0.76	1609
STIR1 (Endosymbiont)	MWH-AdlerW8	82.33	82.32	82.325	0.85	0.6	0.725	1382
QLW-P1DATA-2	QLW-P1FAT50C-4	81.55	81.55	81.55	0.75	0.73	0.74	1660
MWH-Tro8-2-5gr	QLW-P1FAT50C-4	81.55	81.55	81.55	0.77	0.76	0.765	1686
MWH-Tro8-2-5gr	MWH-AdlerW8	80.89	80.89	80.89	0.75	0.74	0.745	1611
MWH-AdlerW8	QLW-P1FAT50C-4	80.87	80.85	80.86	0.78	0.77	0.775	1713
QLW-P1DATA-2	MWH-AdlerW8	80.69	80.69	80.69	0.73	0.72	0.725	1587
beta proteobacterium CB	MWH-HuW1	80.06	80.06	80.06	0.79	0.69	0.74	1577
QLW-P1DATA-2	MWH-Tro8-2-9	79.93	79.93	79.93	0.74	0.71	0.725	1628
MWH-Tro8-2-9	MWH-AdlerW8	79.94	79.91	79.925	0.72	0.74	0.73	1626
MWH-Tro7-1-4	MWH-AdlerW8	79.9	79.88	79.89	0.73	0.73	0.73	1602
P1-4-10KL	MWH-AdlerW8	79.86	79.84	79.85	0.74	0.73	0.735	1589
QLW-P1DMWA-1	MWH-AdlerW8	79.86	79.84	79.85	0.74	0.73	0.735	1589
Tro8-F10W22	MWH-AdlerW8	79.84	79.83	79.835	0.73	0.74	0.735	1608
MWH-JaK3	QLW-P1FAT50C-4	79.75	79.72	79.735	0.76	0.69	0.725	1538
MWH-RechtKol4	MWH-AdlerW8	79.72	79.73	79.725	0.68	0.73	0.705	1585
MWH-RechtKolB	MWH-AdlerW8	79.71	79.71	79.71	0.68	0.72	0.7	1573
QLW-P1DATA-2	MWH-Recht1	79.69	79.7	79.695	0.74	0.75	0.745	1619
MWH-JaK3	MWH-Tro8-2-5gr	79.71	79.68	79.695	0.74	0.69	0.715	1480
QLW-P1DATA-2	P1-4-10KL	79.69	79.69	79.69	0.73	0.73	0.73	1610
QLW-P1DATA-2	QLW-P1DMWA-1	79.69	79.69	79.69	0.73	0.74	0.735	1610
QLW-P1DATA-2	P1-Kol8	79.68	79.68	79.68	0.74	0.74	0.74	1619
MWH-Tro7-1-4	MWH-Tro8-2-5gr	79.65	79.64	79.645	0.74	0.75	0.745	1630
MWH-Tro8-2-9	MWH-Tro8-2-5gr	79.65	79.63	79.64	0.73	0.75	0.74	1642
MWH-Tro8-2-9	QLW-P1FAT50C-4	79.65	79.63	79.64	0.73	0.74	0.735	1640
Tro8-F10W22	MWH-Tro8-2-5gr	79.64	79.63	79.635	0.74	0.75	0.745	1634
STIR1 (Endosymbiont)	QLW-P1FAT50C-4	79.62	79.62	79.62	0.81	0.56	0.685	1309
QLW-P1DATA-2	MWH-JaK3	79.6	79.61	79.605	0.67	0.71	0.69	1465
QLW-P1DMWA-1	MWH-Tro8-2-5gr	79.6	79.6	79.6	0.75	0.74	0.745	1615
P1-4-10KL	MWH-Tro8-2-5gr	79.6	79.59	79.595	0.75	0.74	0.745	1616
MWH-Recht1	MWH-AdlerW8	79.57	79.56	79.565	0.74	0.72	0.73	1569
P1-Kol8	MWH-AdlerW8	79.56	79.54	79.55	0.73	0.72	0.725	1574
P1-4-10KL	QLW-P1FAT50C-4	79.54	79.53	79.535	0.75	0.72	0.735	1608
QLW-P1DMWA-1	QLW-P1FAT50C-4	79.54	79.53	79.535	0.75	0.72	0.735	1608
MWH-Tro7-1-4	QLW-P1FAT50C-4	79.52	79.53	79.525	0.73	0.73	0.73	1618
MWH-Recht1	QLW-P1FAT50C-4	79.49	79.49	79.49	0.75	0.72	0.735	1603
STIR1 (Endosymbiont)	MWH-Tro8-2-5gr	79.48	79.49	79.485	0.8	0.56	0.68	1282
STIR1 (Endosymbiont)	QLW-P1DATA-2	79.48	79.48	79.48	0.79	0.56	0.675	1286
Tro8-F10W22	QLW-P1FAT50C-4	79.48	79.48	79.48	0.74	0.74	0.74	1637
P1-Kol8	QLW-P1FAT50C-4	79.47	79.45	79.46	0.75	0.72	0.735	1613
MWH-RechtKol4	QLW-P1FAT50C-4	79.46	79.44	79.45	0.69	0.73	0.71	1611
QLW-P1DATA-2	MWH-RechtKol4	79.43	79.43	79.43	0.72	0.66	0.69	1566
MWH-RechtKolB	QLW-P1FAT50C-4	79.44	79.42	79.43	0.69	0.72	0.705	1607
QLW-P1DATA-2	MWH-RechtKolB	79.43	79.42	79.425	0.71	0.66	0.685	1562
MWH-RechtKolB	MWH-Tro8-2-5gr	79.42	79.42	79.42	0.68	0.73	0.705	1570
MWH-RechtKol4	MWH-Tro8-2-5gr	79.41	79.42	79.415	0.67	0.73	0.7	1570
QLW-P1DATA-2	MWH-Tro7-1-4	79.4	79.4	79.4	0.73	0.71	0.72	1590
MWH-Recht1	MWH-Tro8-2-5gr	79.4	79.38	79.39	0.76	0.74	0.75	1607
QLW-P1DATA-2	Tro8-F10W22	79.38	79.38	79.38	0.73	0.71	0.72	1591
P1-Kol8	MWH-Tro8-2-5gr	79.39	79.37	79.38	0.74	0.74	0.74	1604
MWH-JaK3	Tro8-F10W22	79.35	79.35	79.35	0.74	0.68	0.71	1492
MWH-JaK3	MWH-Tro8-2-9	79.31	79.31	79.31	0.74	0.67	0.705	1496
MWH-JaK3	MWH-Tro7-1-4	79.29	79.3	79.295	0.75	0.68	0.715	1494
MWH-JaK3	P1-4-10KL	79.27	79.28	79.275	0.74	0.7	0.72	1485
MWH-JaK3	QLW-P1DMWA-1	79.27	79.28	79.275	0.74	0.7	0.72	1485
MWH-HuW1	MWH-MoK4	79.23	79.22	79.225	0.64	0.73	0.685	1433
MWH-JaK3	MWH-RechtKolB	79.21	79.21	79.21	0.73	0.63	0.68	1456
MWH-JaK3	MWH-RechtKol4	79.2	79.2	79.2	0.73	0.63	0.68	1462
STIR1 (Endosymbiont)	P1-Kol8	79.15	79.16	79.155	0.81	0.58	0.695	1286
STIR1 (Endosymbiont)	MWH-Tro8-2-9	79.15	79.15	79.15	0.81	0.55	0.68	1288
STIR1 (Endosymbiont)	P1-4-10KL	79.14	79.15	79.145	0.81	0.58	0.695	1291
STIR1 (Endosymbiont)	QLW-P1DMWA-1	79.14	79.15	79.145	0.81	0.58	0.695	1291
MWH-JaK3	MWH-Recht1	79.13	79.14	79.135	0.73	0.7	0.715	1466
STIR1 (Endosymbiont)	MWH-Recht1	79.13	79.13	79.13	0.81	0.58	0.695	1291
STIR1 (Endosymbiont)	Tro8-F10W22	79.12	79.13	79.125	0.81	0.56	0.685	1287
MWH-JaK3	P1-Kol8	79.11	79.12	79.115	0.74	0.69	0.715	1473
STIR1 (Endosymbiont)	MWH-Tro7-1-4	79.11	79.1	79.105	0.81	0.56	0.685	1291
STIR1 (Endosymbiont)	MWH-RechtKol4	79.08	79.08	79.08	0.81	0.53	0.67	1290
STIR1 (Endosymbiont)	MWH-RechtKolB	79.08	79.08	79.08	0.81	0.53	0.67	1283
beta proteobacterium CB	MWH-JaK3	78.37	78.36	78.365	0.73	0.73	0.73	1472
STIR1 (Endosymbiont)	beta proteobacterium CB	78.22	78.22	78.22	0.76	0.57	0.665	1212
MWH-JaK3	MWH-HuW1	78.04	78.03	78.035	0.72	0.64	0.68	1440
beta proteobacterium CB	MWH-AdlerW8	77.99	77.99	77.99	0.7	0.65	0.675	1415
FNE-F8 bin_6_1_PnecC	QLW-P1FAT50C-4	77.89	77.89	77.89	0.68	0.7	0.69	1576
QLW-P1FAT50C-4	FNE-F8 bin_6_1_PnecC	77.89	77.89	77.89	0.7	0.68	0.69	1581
FNE-F8 bin_6_1_PnecC	MWH-JaK3	77.86	77.87	77.865	0.62	0.7	0.66	1390
MWH-RechtKolB	FNE-F8 bin_6_1_PnecC	77.87	77.86	77.865	0.66	0.67	0.665	1534
FNE-F8 bin_6_1_PnecC	MWH-AdlerW8	77.86	77.86	77.86	0.65	0.68	0.665	1511
MWH-AdlerW8	FNE-F8 bin_6_1_PnecC	77.86	77.86	77.86	0.68	0.65	0.665	1511
beta proteobacterium CB	QLW-P1FAT50C-4	77.86	77.85	77.855	0.71	0.65	0.68	1440
FNE-F8 bin_6_1_PnecC	MWH-RechtKolB	77.86	77.85	77.855	0.67	0.66	0.665	1528
beta proteobacterium CB	FNE-F8 bin_6_1_PnecC	77.85	77.84	77.845	0.68	0.6	0.64	1361
MWH-RechtKol4	FNE-F8 bin_6_1_PnecC	77.84	77.82	77.83	0.66	0.67	0.665	1546
FNE-F8 bin_6_1_PnecC	MWH-RechtKol4	77.82	77.82	77.82	0.67	0.66	0.665	1540
STIR1 (Endosymbiont)	MWH-HuW1	77.81	77.81	77.81	0.76	0.5	0.63	1198
FNE-F8 bin_6_1_PnecC	MWH-Tro7-1-4	77.8	77.8	77.8	0.65	0.67	0.66	1499
MWH-Tro7-1-4	FNE-F8 bin_6_1_PnecC	77.8	77.8	77.8	0.67	0.65	0.66	1501
beta proteobacterium CB	QLW-P1DATA-2	77.78	77.78	77.78	0.67	0.63	0.65	1363
MWH-JaK3	MWH-MoK4	77.79	77.77	77.78	0.71	0.71	0.71	1409
FNE-F8 bin_6_1_PnecC	MWH-MoK4	77.76	77.77	77.765	0.59	0.67	0.63	1370
FNE-F8 bin_6_1_PnecC	MWH-Tro8-2-5gr	77.76	77.77	77.765	0.66	0.7	0.68	1526
MWH-Tro8-2-5gr	FNE-F8 bin_6_1_PnecC	77.77	77.76	77.765	0.7	0.66	0.68	1525
MWH-MoK4	FNE-F8 bin_6_1_PnecC	77.76	77.76	77.76	0.67	0.59	0.63	1372
STIR1 (Endosymbiont)	FNE-F8 bin_6_1_PnecC	77.75	77.75	77.75	0.77	0.51	0.64	1218
beta proteobacterium CB	MWH-Tro8-2-5gr	77.71	77.71	77.71	0.68	0.64	0.66	1370
MWH-Recht1	FNE-F8 bin_6_1_PnecC	77.7	77.69	77.695	0.69	0.64	0.665	1476
FNE-F8 bin_6_1_PnecC	MWH-Recht1	77.69	77.69	77.69	0.64	0.69	0.665	1473
FNE-F8 bin_6_1_PnecC	P1-4-10KL	77.68	77.69	77.685	0.64	0.69	0.665	1486
FNE-F8 bin_6_1_PnecC	QLW-P1DMWA-1	77.68	77.69	77.685	0.64	0.69	0.665	1486
FNE-F8 bin_6_1_PnecC	P1-Kol8	77.68	77.69	77.685	0.65	0.69	0.67	1487
P1-4-10KL	FNE-F8 bin_6_1_PnecC	77.69	77.68	77.685	0.69	0.64	0.665	1488
P1-Kol8	FNE-F8 bin_6_1_PnecC	77.69	77.68	77.685	0.69	0.65	0.67	1491
QLW-P1DMWA-1	FNE-F8 bin_6_1_PnecC	77.68	77.68	77.68	0.69	0.64	0.665	1488
FNE-F8 bin_6_1_PnecC	MWH-Tro8-2-9	77.67	77.68	77.675	0.65	0.66	0.655	1488
FNE-F8 bin_6_1_PnecC	Tro8-F10W22	77.67	77.68	77.675	0.64	0.66	0.65	1473
Tro8-F10W22	FNE-F8 bin_6_1_PnecC	77.68	77.67	77.675	0.67	0.64	0.655	1477
MWH-Tro8-2-9	FNE-F8 bin_6_1_PnecC	77.68	77.67	77.675	0.66	0.64	0.65	1490
QLW-P1DATA-2	FNE-F8 bin_6_1_PnecC	77.67	77.67	77.67	0.68	0.65	0.665	1476
STIR1 (Endosymbiont)	MWH-MoK4	77.65	77.66	77.655	0.75	0.57	0.66	1200
beta proteobacterium CB	MWH-Tro8-2-9	77.65	77.66	77.655	0.68	0.61	0.645	1371
beta proteobacterium CB	MWH-Recht1	77.64	77.65	77.645	0.68	0.64	0.66	1356
beta proteobacterium CB	P1-Kol8	77.62	77.64	77.63	0.68	0.64	0.66	1361
beta proteobacterium CB	MWH-Tro7-1-4	77.61	77.62	77.615	0.68	0.62	0.65	1375
beta proteobacterium CB	P1-4-10KL	77.6	77.61	77.605	0.68	0.63	0.655	1362
beta proteobacterium CB	QLW-P1DMWA-1	77.59	77.61	77.6	0.68	0.64	0.66	1362
beta proteobacterium CB	Tro8-F10W22	77.58	77.6	77.59	0.68	0.62	0.65	1360
beta proteobacterium CB	MWH-RechtKolB	77.55	77.56	77.555	0.67	0.58	0.625	1341
MWH-MoK4	MWH-AdlerW8	77.56	77.54	77.55	0.71	0.65	0.68	1411
beta proteobacterium CB	MWH-RechtKol4	77.54	77.55	77.545	0.67	0.58	0.625	1346
MWH-HuW1	QLW-P1FAT50C-4	77.53	77.52	77.525	0.61	0.63	0.62	1377
MWH-HuW1	MWH-AdlerW8	77.49	77.48	77.485	0.61	0.63	0.62	1382
FNE-F8 bin_6_1_PnecC	MWH-HuW1	77.48	77.48	77.48	0.61	0.61	0.61	1399
MWH-HuW1	FNE-F8 bin_6_1_PnecC	77.48	77.48	77.48	0.61	0.61	0.61	1399
QLW-P1DATA-2	MWH-MoK4	77.45	77.44	77.445	0.61	0.65	0.63	1326
MWH-MoK4	MWH-Tro8-2-5gr	77.4	77.38	77.39	0.67	0.62	0.645	1334
MWH-MoK4	QLW-P1FAT50C-4	77.32	77.3	77.31	0.7	0.64	0.67	1397
QLW-P1DATA-2	MWH-HuW1	77.31	77.29	77.3	0.63	0.59	0.61	1365
MWH-HuW1	MWH-Tro8-2-5gr	77.29	77.29	77.29	0.6	0.64	0.62	1363
MWH-HuW1	P1-Kol8	77.24	77.23	77.235	0.59	0.63	0.61	1339
MWH-HuW1	P1-4-10KL	77.23	77.22	77.225	0.59	0.63	0.61	1342
MWH-HuW1	QLW-P1DMWA-1	77.23	77.22	77.225	0.59	0.63	0.61	1342
MWH-HuW1	MWH-Recht1	77.22	77.21	77.215	0.59	0.64	0.615	1336
MWH-HuW1	MWH-Tro8-2-9	77.22	77.21	77.215	0.59	0.6	0.595	1346
MWH-HuW1	MWH-Tro7-1-4	77.2	77.19	77.195	0.59	0.61	0.6	1344
MWH-MoK4	MWH-Tro7-1-4	77.2	77.19	77.195	0.67	0.61	0.64	1324
MWH-MoK4	Tro8-F10W22	77.2	77.19	77.195	0.67	0.61	0.64	1313
MWH-HuW1	Tro8-F10W22	77.19	77.19	77.19	0.59	0.61	0.6	1339
MWH-HuW1	MWH-RechtKolB	77.18	77.17	77.175	0.59	0.58	0.585	1332
MWH-MoK4	QLW-P1DMWA-1	77.18	77.17	77.175	0.66	0.62	0.64	1312
MWH-MoK4	P1-4-10KL	77.18	77.17	77.175	0.66	0.62	0.64	1312
MWH-MoK4	P1-Kol8	77.17	77.16	77.165	0.66	0.62	0.64	1310
MWH-HuW1	MWH-RechtKol4	77.17	77.15	77.16	0.59	0.57	0.58	1335
MWH-AdlerW8	MWH-Weng1-1	77.14	77.16	77.15	0.64	0.69	0.665	1441
MWH-Weng1-1	MWH-AdlerW8	77.17	77.12	77.145	0.69	0.64	0.665	1441
MWH-MoK4	MWH-Recht1	77.14	77.14	77.14	0.67	0.63	0.65	1313
MWH-MoK4	MWH-Tro8-2-9	77.14	77.13	77.135	0.67	0.59	0.63	1311
MWH-Weng1-1	QLW-P1FAT50C-4	77.14	77.12	77.13	0.68	0.62	0.65	1434
QLW-P1FAT50C-4	MWH-Weng1-1	77.14	77.12	77.13	0.63	0.68	0.655	1438
MWH-MoK4	MWH-RechtKolB	77.13	77.12	77.125	0.66	0.57	0.615	1310
MWH-MoK4	MWH-RechtKol4	77.13	77.11	77.12	0.66	0.57	0.615	1311
beta proteobacterium CB	MWH-Weng1-1	77.06	77.04	77.05	0.64	0.64	0.64	1290
MWH-Weng1-1	MWH-Tro8-2-5gr	77	77	77	0.68	0.63	0.655	1399
MWH-Tro8-2-5gr	MWH-Weng1-1	77	76.98	76.99	0.63	0.68	0.655	1398
P1-Kol8	MWH-Weng1-1	77.02	76.95	76.985	0.65	0.69	0.67	1439
MWH-RechtKol4	MWH-Weng1-1	76.99	76.93	76.96	0.6	0.69	0.645	1431
MWH-Weng1-1	P1-Kol8	76.97	76.94	76.955	0.69	0.65	0.67	1434
MWH-Tro8-2-9	MWH-Weng1-1	76.97	76.93	76.95	0.63	0.7	0.665	1451
STIR1 (Endosymbiont)	MWH-Weng1-1	76.94	76.94	76.94	0.71	0.54	0.625	1125
MWH-Weng1-1	MWH-RechtKol4	76.95	76.93	76.94	0.69	0.6	0.645	1428
MWH-Weng1-1	MWH-Tro8-2-9	76.95	76.92	76.935	0.7	0.63	0.665	1449
MWH-Recht1	MWH-Weng1-1	76.94	76.91	76.925	0.66	0.69	0.675	1441
MWH-Weng1-1	MWH-Recht1	76.93	76.91	76.92	0.69	0.66	0.675	1438
MWH-Weng1-1	QLW-P1DATA-2	76.89	76.89	76.89	0.66	0.62	0.64	1346
MWH-RechtKolB	MWH-Weng1-1	76.91	76.86	76.885	0.6	0.68	0.64	1413
MWH-Weng1-1	MWH-JaK3	76.87	76.85	76.86	0.64	0.64	0.64	1281
MWH-Weng1-1	MWH-RechtKolB	76.87	76.85	76.86	0.68	0.59	0.635	1410
MWH-Weng1-1	MWH-HuW1	76.86	76.85	76.855	0.63	0.55	0.59	1295
MWH-HuW1	MWH-Weng1-1	76.86	76.85	76.855	0.55	0.63	0.59	1295
MWH-Weng1-1	QLW-P1DMWA-1	76.86	76.84	76.85	0.69	0.65	0.67	1428
MWH-Weng1-1	P1-4-10KL	76.85	76.84	76.845	0.69	0.65	0.67	1428
Tro8-F10W22	MWH-Weng1-1	76.87	76.82	76.845	0.63	0.69	0.66	1437
P1-4-10KL	MWH-Weng1-1	76.85	76.84	76.845	0.65	0.69	0.67	1428
QLW-P1DMWA-1	MWH-Weng1-1	76.85	76.84	76.845	0.65	0.69	0.67	1428
MWH-Weng1-1	Tro8-F10W22	76.83	76.82	76.825	0.69	0.63	0.66	1435
MWH-Weng1-1	MWH-Tro7-1-4	76.81	76.79	76.8	0.69	0.63	0.66	1430
MWH-Tro7-1-4	MWH-Weng1-1	76.8	76.79	76.795	0.63	0.69	0.66	1429
MWH-Weng1-1	FNE-F8 bin_6_1_PnecC	76.73	76.73	76.73	0.67	0.6	0.635	1337
MWH-Weng1-1	MWH-MoK4	76.73	76.71	76.72	0.62	0.63	0.625	1289
MWH-MoK4	MWH-Weng1-1	76.73	76.71	76.72	0.63	0.62	0.625	1289
