# Supplementary material for: Genomic divergence and cohesion in a species of pelagic freshwater bacteria
Source: BMC Genomics. 2017 Oct 16;18:794. doi: 10.1186/s12864-017-4199-z (PMC5644125; doi:10.1186/s12864-017-4199-z)
Supplement: Supplementary file 4 — Core alignment blocks. The 111 blocks obtained from the alignment of the nine P. asymbioticus genomes are listed. Respective parameters obtained from the two ClonalOrigin runs are given. The last column gives the segment number of the split alignment (Fig. 3 and Table 2) in which the respective blocks are contained. (XLSX 24 kb) [file 12864_2017_4199_MOESM4_ESM.xlsx]

## Sheet: core_alignment_blocks
block number	start coord. (in QLW-P1DMWA-1)	end coord. (in QLW-P1DMWA-1)	block length (bp)	Theta/site (run1)	Delta (bp) (run1)	Rho/site (run1)	observed events (run1)	observed events/site (run1)	observed events (run2)	observed events/site (run2)	segment where block is contained in (referring to Fig. 3 and Table 2)
1	1	32307	32308	0.00353494	3074.36	0.00322504	56.5743	0.00175109	77.4555	0.00239741	1
2	293342	294198	857	0.307104	202.851	0.18132	94.396	0.110147	19.4752	0.0227249	1
3	124863	174240	49382	0.0118834	2776.11	0.00444992	114.752	0.00232377	137.881	0.00279213	1
4	282604	284227	1624	0.0362133	275.06	0.0434549	39.6831	0.0244354	15.4554	0.0095169	1
5	229784	248074	18307	0.0551155	3027.45	0.0106587	109.802	0.00599781	70.3367	0.00384207	1
6	268649	275836	7189	0.0375965	552.223	0.0609967	232.238	0.0323046	52.307	0.00727597	1
7	251693	265955	14272	0.0399018	981.865	0.0318977	239.683	0.0167939	86.2178	0.00604104	1
8	289761	290497	738	0.112811	1359.95	0.0472657	47.3465	0.0641552	13.9307	0.0188763	1
9	112723	114227	1520	0.164933	362.466	0.160678	150.842	0.0992379	12.7228	0.00837024	1
10	275881	281396	5517	0.0314675	1024.6	0.0240949	78.0594	0.0141489	32.3168	0.00585769	1
11	32312	84221	51912	0.00584065	1015.87	0.00487462	129.297	0.0024907	132.416	0.00255077	1
12	118150	123973	5832	0.0376692	1568.02	0.0208381	74.6238	0.0127956	31.198	0.00534946	1
13	194979	229763	34810	0.0135776	1162.21	0.00860841	152.495	0.00438078	111.178	0.00319386	1,2
14	174248	194974	20727	0.00694104	1368.68	0.0122864	132.871	0.00641054	69.7623	0.00336577	2
15	284668	287466	2803	0.0651411	485.462	0.0760696	124.03	0.0442489	31.4852	0.0112327	2
16	265997	268612	2616	0.0323045	1584.74	0.0355466	74.2673	0.0283896	23.0396	0.00880719	2
17	114342	116158	1819	0.138082	5146.32	0.0213387	72.7921	0.0400176	12.4356	0.00683653	2
18	84529	112692	28165	0.0112399	1289.08	0.00788336	114.743	0.00407394	87.8316	0.00311847	2
19	347224	358842	11619	0.0118612	2228.77	0.00809217	54.9406	0.00472851	42.8911	0.00369146	2
20	555709	559170	3462	0.0211497	8268.45	0.00412158	22.8317	0.00659494	16.5644	0.00478462	2
21	480257	508058	27805	0.0128941	1142.55	0.0106225	150.426	0.00541003	93.9405	0.00337855	2
22	559291	573700	14416	0.0148242	960.883	0.008531	65.3169	0.00453086	51.4257	0.00356727	2
23	533585	534191	607	0.0201439	75056.2	0.000237978	7.68316	0.0126576	6.83169	0.0112548	2
24	448100	480224	32129	0.0118236	3004.97	0.00429034	74.198	0.00230938	89.7723	0.00279412	2
25	345467	347131	1666	0.0227048	1267.79	0.0441477	61.4653	0.036894	18.5941	0.0111609	2
26	542063	543988	1926	0.0280506	810.874	0.0353814	47.8118	0.0248244	17.9208	0.00930467	2
27	538557	540583	2027	0.0267551	2019.02	0.0176456	35.0198	0.0172767	14.9109	0.00735614	2
28	343855	345461	1614	0.0710891	650.678	0.0597323	66.8912	0.0414443	20.5545	0.0127351	2
29	534214	536181	1971	0.0293196	1178.66	0.0200194	30.6634	0.0155573	14.802	0.00750989	2
30	544042	547882	3842	0.0349432	1900.47	0.0121213	34.198	0.0089011	22.1287	0.00575968	2
31	513104	533400	20303	0.0172708	1828.45	0.0065783	71.9208	0.00354237	65.4158	0.00322198	2,3
32	549070	552222	3159	0.0205899	1058.65	0.0158152	32.1584	0.0101799	16.7228	0.00529369	3
33	358847	412943	54097	0.0109156	928.794	0.0140363	380.574	0.00703503	194.614	0.0035975	3
34	414016	448088	34078	0.00919859	2033.09	0.00367635	65.9108	0.00193412	90.8713	0.00266657	3
35	339703	341499	1797	0.0704337	522.815	0.05657	66.0397	0.03675	18.8218	0.010474	3
36	624033	633259	9284	0.0274879	2708.38	0.00824922	48.891	0.00526616	37.1485	0.00400135	3
37	687502	693702	6201	0.00829819	6786.78	0.00235232	14.505	0.00233913	20.4752	0.00330193	3
38	823231	836170	12940	0.00815596	935.373	0.0047683	31.198	0.00241098	36.6931	0.00283563	3
39	700016	708310	8296	0.00625937	4610.35	0.00537998	33.7921	0.0040733	25.3366	0.00305408	3
40	810492	823226	12737	0.00454595	33810.3	0.000326412	6.49506	0.000509936	33.3267	0.00261653	3
41	836175	857146	20973	0.00691492	5272.54	0.00951304	124.604	0.00594116	74.1881	0.00353732	3
42	806718	808200	1483	0.0223184	2783.76	0.00414347	7.61387	0.0051341	8.74258	0.0058952	3
43	649984	670874	20898	0.0077609	6830.71	0.00660253	88.3466	0.00422751	67.1188	0.00321173	3
44	580450	607950	27509	0.0217026	7802.96	0.00989207	172.475	0.00626978	78.2278	0.00284372	4
45	799879	800666	799	0.0543639	63728.4	0.000308231	8.73267	0.0109295	6.63366	0.00830246	4
46	677903	686504	8602	0.00966072	16397.8	0.00226757	27.4653	0.0031929	29.7129	0.00345418	4
47	608901	623862	14964	0.0113566	3338.86	0.00873881	78.9406	0.00527537	52.3861	0.00350081	4
48	708315	708950	636	0.00756321	18339	0.00124878	10.3168	0.0162214	6.80199	0.010695	4
49	670880	673490	2613	0.00999381	5134.69	0.00186348	6.68317	0.00255766	10.1188	0.00387249	4
50	800712	802514	1819	0.0443437	82838.1	0.000416207	16.3861	0.00900832	8.16832	0.00449055	4
51	693785	700011	6228	0.0129076	24279.6	0.00137422	19.1782	0.00307935	17.5446	0.00281704	4
52	742545	783282	40742	0.0171007	5806.47	0.00364144	83.7624	0.00205592	115.693	0.00283965	4
53	708994	742511	33540	0.018067	3532.79	0.00757812	138.198	0.00412039	104.307	0.00310992	4
54	635115	649979	14865	0.0108559	1230.15	0.0122018	95.1882	0.00640351	56.3565	0.00379122	4
55	804316	806692	2393	0.059733	20491.4	0.00357071	40.7128	0.0170133	9.28713	0.00388096	4
56	857156	874653	17502	0.0257725	5995.92	0.00621713	71.1584	0.00406573	53.8812	0.00307857	4
57	881873	902456	20584	0.0109754	3896.84	0.00850755	102.297	0.00496974	72.4951	0.00352192	4
58	874983	876362	1389	0.0737765	37644.1	0.00195366	35.9703	0.0258966	8.85148	0.00637256	4
59	954737	989219	34495	0.0150662	3304.23	0.00633706	118.218	0.0034271	105.713	0.00306459	4,5
60	876409	881169	4761	0.0190748	5818.38	0.00745637	38.0099	0.0079836	19.7129	0.00414049	5
61	902461	954732	52273	0.00526617	1125.32	0.00372473	98.6336	0.00188689	133.485	0.00255362	5
62	1005934	1032067	26135	0.0125577	2398.47	0.00765005	106.525	0.00407595	86.3168	0.00330273	5
63	1034014	1078787	44778	0.0124743	1676.35	0.014093	324.564	0.0072483	168.485	0.00376268	5
64	1078791	1092321	13531	0.0265967	544.839	0.024954	173.842	0.0128477	67.99	0.00502476	5
65	1099224	1100867	1644	0.0621981	237.361	0.21061	194.277	0.118173	32.8812	0.0200007	5
66	1144976	1159378	14418	0.0328788	400.125	0.0499531	366.683	0.0254323	97.8416	0.00678607	5
67	1096361	1099151	2791	0.0541522	1310.3	0.0282825	57.3169	0.0205363	25.2871	0.00906024	5
68	1100958	1102505	1548	0.125794	1663.82	0.0217491	33.5347	0.0216632	18.8515	0.012178	5
69	1204088	1214735	10649	0.0268753	447.513	0.0378193	207.089	0.0194468	60.6733	0.00569756	5
70	1693783	1708670	14893	0.0155485	2309.4	0.0100049	84.2475	0.00565685	55.1386	0.00370232	5
71	1235228	1236432	1205	0.0683732	3114.71	0.0113187	23.8911	0.0198266	9.92079	0.00823302	5
72	1507419	1540972	33555	0.00511765	2475.35	0.00435518	77.6436	0.00231392	87.9999	0.00262256	5,6
73	1502670	1506057	3388	0.00799016	20544.9	0.00113226	12.3762	0.00365297	14.0396	0.00414392	6
74	1305325	1313262	7939	0.0271804	8561.01	0.00961593	76.1684	0.0095942	28.8119	0.00362916	6
75	1186950	1196779	9831	0.0281305	3919.36	0.0092181	62.3465	0.00634183	34.0594	0.00346449	6
76	1557353	1558132	781	0.0687048	51544	0.000428973	9.9208	0.0127027	6.71288	0.00859523	6
77	1215996	1219169	3174	0.0287907	795.363	0.0141657	27.495	0.00866259	16.6832	0.0052562	6
78	1625865	1626632	768	0.0384419	7280.41	0.00241055	8.44554	0.0109968	7.54456	0.00982364	6
79	1627896	1630693	2799	0.0199183	5189.54	0.00344819	12.6832	0.00453132	10.9208	0.00390168	6
80	1594972	1605609	10639	0.00931833	2020.32	0.0064476	39.2277	0.00368716	35.604	0.00334655	6
81	1637634	1645749	8117	0.0183464	7765.02	0.00460822	35.5446	0.00437903	26.2871	0.00323853	6
82	1264767	1283919	19159	0.0191995	3273.48	0.00700892	78.3366	0.00408876	59.7723	0.0031198	6
83	1283924	1292233	8311	0.0117833	1416.38	0.011869	56.2872	0.00677262	36.3465	0.00437331	6
84	1610366	1611353	988	0.0591723	17506	0.00157076	13.1683	0.0133283	8.65347	0.00875857	6
85	1434669	1492494	57828	0.00474946	652.687	0.00414137	118.584	0.00205064	149.317	0.00258209	6
86	1562443	1594964	32529	0.00590842	4245.88	0.00302208	54.891	0.00168745	90.495	0.00278198	6
87	1247581	1259616	12045	0.0206316	2856.19	0.00690042	50.3069	0.00417658	44.099	0.00366119	6,7
88	1558178	1562203	4026	0.0145341	1988.52	0.00733998	20.099	0.0049923	17.0792	0.00424223	7
89	1605665	1610234	4571	0.0241908	1053.81	0.0126259	34.2079	0.00748368	22.0198	0.00481729	7
90	1316992	1433252	116266	0.0103979	1172.72	0.00688781	400.237	0.00344243	336.366	0.00289308	7
91	1710352	1737529	27190	0.00970113	12896.7	0.00194201	37.7822	0.00138956	70.5842	0.00259596	7
92	1292253	1304254	12002	0.0186792	3247.32	0.00559719	41.7426	0.00347797	41.8713	0.00348869	7
93	1679919	1687339	7435	0.0294956	5432.71	0.0179856	112.96	0.0151931	32.2475	0.00433726	7
94	1492499	1501218	8720	0.00697274	629.88	0.00535738	24.5346	0.00281361	24.2277	0.00277841	7
95	1652332	1678439	26110	0.0165873	1470.99	0.017758	242.059	0.00927075	105.04	0.00402296	7,8
96	1541018	1551794	10777	0.0173898	1176.98	0.0173287	102.158	0.0094793	45.9307	0.00426191	8
97	1645838	1652290	6453	0.01488	8390.99	0.00434422	31.4059	0.00486688	22.6832	0.00351514	8
98	1553929	1557048	3121	0.0310251	777.249	0.0151792	28.5446	0.00914596	16.2574	0.00520904	8
99	1881018	1881748	740	0.0782581	24987	0.0011116	12.8911	0.0174204	7.42574	0.0100348	8
100	1762864	1819295	56434	0.00492961	10909.3	0.00189343	62.1881	0.00110196	148.218	0.00262639	8
101	1881875	1882637	763	0.0431413	10934.5	0.00275509	15.7228	0.0206065	8.90099	0.0116658	8
102	1819299	1879061	59763	0.00347328	671.957	0.00160061	46.1387	0.000772027	146.059	0.00244398	8
103	1882698	1885656	2959	0.0158128	66182.6	0.00034283	10.3366	0.00349328	11.9901	0.00405208	8
104	2115234	2117503	2271	0.0225289	1167.63	0.0209092	35.5842	0.0156689	15.9307	0.00701484	8
105	2061671	2115229	53560	0.00735195	2340.33	0.00550295	151.782	0.00283387	154.158	0.00287824	8,9
106	1923838	2030987	107160	0.00828642	2588.56	0.00437395	235.752	0.0022	277.119	0.00258603	9
107	2031132	2061666	30570	0.0114839	6028.87	0.00371966	66.0692	0.00216124	84.3367	0.0027588	9
108	2117553	2128424	10875	0.00616246	2315.76	0.0112152	73.5743	0.00676545	42.9307	0.00394765	9
109	2139945	2159488	19544	0.00539381	2072.14	0.00528081	55.0297	0.00281568	58.6534	0.0030011	9
110	1885659	1904355	18697	0.0121678	4684.05	0.00473354	54.4753	0.00291358	58.1486	0.00311005	9
111	1909484	1915504	6021	0.0182286	2249.36	0.00885677	34.9109	0.00579819	24.6139	0.004088	9
