# Supplementary material for: Genomic divergence and cohesion in a species of pelagic freshwater bacteria
Source: BMC Genomics. 2017 Oct 16;18:794. doi: 10.1186/s12864-017-4199-z (PMC5644125; doi:10.1186/s12864-017-4199-z)
Supplement: Supplementary file 5 — Inferred numbers of events between branches of the genealogy. The number of events as inferred from the second ClonalOrigin run and used in Fig. 5 are given. Observed numbers, expected numbers and their ratios are given in the first, second and third sheet, respectively. (XLSX 20 kb) [file 12864_2017_4199_MOESM5_ESM.xlsx]

## Sheet: observed
branch		1	10	3	13	2	12	6	14	8	15	7	16	9	17	4	11	5
	leaf	QLW-P1DMWA-1		P1-4-10KL		P1-Kol8		MWH-Recht1		MWH-Tro8-2-9		MWH-Tro7-1-4		Tro8F10W22		MWH-RechtKol4		MWH-RechtKolB
1	QLW-P1DMWA-1	0	0.148515	0.00990099	0.0495049	0.138614	0.019802	0.0990099	0.0891089	0.247525	0.029703	0.148515	0.0594059	0.0990099	0.019802	0	0.118812	0
10		0	2.33663	0	1.88119	2.14852	0.920793	2.40594	3.42574	4.10891	5.0099	14.0198	21.2673	14.6634	23.4059	0.089109	23.9505	0.019802
3	P1-4-10KL	0	0.128713	0.00990099	0.049505	0.0594059	0	0.059406	0.128713	0.257426	0.128713	0.168317	0.178218	0.19802	0.138614	0	0.09901	0
13		0	0	0	0.316832	0	0	0	1.46535	0.376238	1.49505	1.83168	9.79208	3.28713	11.0792	0	11.7921	0
2	P1-Kol8	0	2.9406	0	1.17822	1.70297	0.663367	1.75248	2.62376	4.59406	3.58416	5.86139	14.9307	13.4357	17.2079	0.019802	12.3861	0.019802
12		0	0.118812	0	0.405941	0	0.0990099	0	0.574258	0.524753	0.564357	1.09901	2.49505	2.34654	4.14852	0	3.89109	0
6	MWH-Recht1	0	3.43565	0	1.48515	1.93069	0.712872	1.59406	3.23763	5.83168	3.31683	8.39605	17.0396	10.901	18.8515	0	26.3366	0.019802
14		0	0	0	0	0	0	0	2.32673	0	5.78218	2.61386	29.5842	10.6238	65.6931	0	45.7921	0
8	MWH-Tro8-2-9	0	3.38614	0	2.57426	6.07921	1.32673	3.9307	5.36634	4.48515	5.50495	11.9505	22.604	31.8911	44.0198	0.029703	33.4158	0
15		0	0	0	0	0	0	0	0	0	4.12872	0	49.2376	4.35644	114.139	0	65.802	0
7	MWH-Tro7-1-4	0	12.1881	0.00990099	4.85149	8.71288	2.81188	8.66337	10.5941	11.8812	12.0396	12.604	65.5248	36.0297	122.218	0.049505	82.5346	0.029703
16		0	0	0	0	0	0	0	0	0	0	0	176.099	0	1259.52	0	225.604	0
9	Tro8F10W22	0.00990099	13.0594	0.00990099	7.84159	12.1287	4.03961	12.7426	16.0792	36.2772	19.2475	37.4951	107.891	28.1287	269.307	0.019802	146.059	0.039604
17		0	0	0	0	0	0	0	0	0	0	0	0	0	0	0	0	0
4	MWH-RechtKol4	0	0.0792079	0	0.0693069	0.069307	0.0495049	0.0990099	0.227723	0.168317	0.504951	0.960397	1.70297	1.26733	1.88119	0.0495049	2.18812	0.0891089
11		0	2.91089	0	2.27723	1.30693	0.930694	1.08911	11.5644	4.72278	24.6337	17.1584	348.168	46.1089	1570.94	0	304.693	0
5	MWH-RechtKolB	0	0.09901	0	0.039604	0.0792079	0.00990099	0.059406	0.0693069	0.168317	0.188119	0.257426	2.42574	0.772278	1.74257	0.0495049	3.0099	0.059406

## Sheet: expected (prior)
branch		1	10	3	13	2	12	6	14	8	15	7	16	9	17	4	11	5
	leaf	QLW-P1DMWA-1		P1-4-10KL		P1-Kol8		MWH-Recht1		MWH-Tro8-2-9		MWH-Tro7-1-4		Tro8F10W22		MWH-RechtKol4		MWH-RechtKolB
1	QLW-P1DMWA-1	0.00114977	0.096045	0.00114977	0.0331194	0.0794653	0.0181337	0.0794653	0.0762138	0.130934	0.0911227	0.207633	0.460305	0.298635	1.3274	0.0137056	0.742982	0.0137056
10		0	2.26376	0	1.68847	1.46248	0.825315	1.46248	3.88547	3.98649	4.64555	7.89496	23.4669	12.5701	67.6725	0.0317034	36.137	0.0317034
3	P1-4-10KL	0.00114977	0.096045	0.00114977	0.0331194	0.0794653	0.0181337	0.0794653	0.0762138	0.130934	0.0911227	0.207633	0.460305	0.298635	1.3274	0.0137056	0.742982	0.0137056
13		0	0	0	0.361755	0	0	0	1.71367	0.355882	2.04889	2.07998	10.3499	4.14121	29.8465	0	14.5652	0
2	P1-Kol8	0.000774277	2.28705	0.000774277	1.3493	1.52898	0.738774	1.52898	3.10498	3.64664	3.71238	6.76732	18.753	10.5052	54.0788	0.0456214	29.2998	0.0456214
12		0	0.0969387	0	0.372274	0	0.0997151	0	0.856669	0.471253	1.02425	1.33317	5.17398	2.36457	14.9204	0	7.58083	0
6	MWH-Recht1	0.000774277	2.28705	0.000774277	1.3493	1.52898	0.738774	1.52898	3.10498	3.64664	3.71238	6.76732	18.753	10.5052	54.0788	0.0456214	29.2998	0.0456214
14		0	0	0	0	0	0	0	2.22252	0	5.57603	2.21289	28.1672	7.8261	81.2269	0	36.208	0
8	MWH-Tro8-2-9	0.000541354	2.37579	0.000541354	2.09732	1.5333	0.841981	1.5333	5.67565	4.42588	6.78592	10.1833	34.2789	17.013	98.8515	0.0432626	51.4529	0.0432626
15		0	0	0	0	0	0	0	0	0	3.97455	0	42.1351	3.94346	121.507	0	46.3957	0
7	MWH-Tro7-1-4	0	2.35502	0	2.08993	1.51859	0.837901	1.51859	7.95936	4.44667	12.3634	12.267	62.4537	24.8466	180.1	0.0406844	87.6847	0.0406844
16		0	0	0	0	0	0	0	0	0	0	0	163.31	0	1144.32	0	164.804	0
9	Tro8F10W22	0	2.32602	0	2.08062	1.49249	0.831782	1.49249	7.93456	4.40632	16.4645	12.3453	104.607	28.4809	301.659	0.0362668	134.093	0.0362668
17		0	0	0	0	0	0	0	0	0	0	0	0	0	0	0	0	0
4	MWH-RechtKol4	0.00110022	0.596203	0.00110022	0.216713	0.478467	0.118656	0.478467	0.498696	0.81614	0.596251	1.31714	3.01195	1.91714	8.68568	0.0474488	4.86162	0.0474488
11		0	1.56631	0	1.79533	0.894526	0.670183	0.894526	7.26639	3.35852	15.6686	10.6209	267.834	26.3248	1437.7	0	290.652	0
5	MWH-RechtKolB	0.00110022	0.596203	0.00110022	0.216713	0.478467	0.118656	0.478467	0.498696	0.81614	0.596251	1.31714	3.01195	1.91714	8.68568	0.0474488	4.86162	0.0474488

## Sheet: proportion
branch		1	10	3	13	2	12	6	14	8	15	7	16	9	17	4	11	5
	leaf	QLW-P1DMWA-1		P1-4-10KL		P1-Kol8		MWH-Recht1		MWH-Tro8-2-9		MWH-Tro7-1-4		Tro8F10W22		MWH-RechtKol4		MWH-RechtKolB
1	QLW-P1DMWA-1		1.5463	8.6113	1.49474	1.74433	1.092	1.24595	1.1692	1.89045	0.325967	0.715275	0.129058	0.331542	0.0149179		0.159912
10			1.03219		1.11414	1.46909	1.11569	1.64511	0.88168	1.03071	1.07843	1.77579	0.906268	1.16653	0.345871	2.81071	0.66277	0.624602
3	P1-4-10KL		1.34013	8.6113	1.49474	0.747571		0.747571	1.68884	1.96607	1.41252	0.810645	0.387173	0.663083	0.104425		0.13326
13					0.875819				0.855095	1.0572	0.729687	0.880624	0.9461	0.793762	0.371206		0.809604
2	P1-Kol8		1.28576		0.873208	1.11379	0.897929	1.14617	0.845017	1.25981	0.965462	0.866132	0.796175	1.27895	0.318201	0.43405	0.422738	0.43405
12			1.22564		1.09044		0.992928		0.670338	1.11353	0.550995	0.824359	0.48223	0.992372	0.278043		0.513281
6	MWH-Recht1		1.50222		1.10068	1.26273	0.964939	1.04256	1.04272	1.59919	0.893452	1.24068	0.908633	1.03768	0.348593		0.898867	0.43405
14									1.04689		1.03697	1.1812	1.05031	1.35748	0.80876		1.26469
8	MWH-Tro8-2-9		1.42527		1.2274	3.9648	1.57573	2.56356	0.945503	1.01339	0.811232	1.17354	0.659412	1.87451	0.445312	0.686575	0.649445
15											1.03879		1.16857	1.10472	0.939362		1.41828
7	MWH-Tro7-1-4		5.17539		2.32137	5.73748	3.35586	5.70488	1.33102	2.67193	0.973807	1.02747	1.04917	1.45009	0.67861	1.2168	0.941266	0.730083
16													1.07831		1.10068		1.36892
9	Tro8F10W22		5.61448		3.76888	8.12648	4.85657	8.53778	2.02648	8.233	1.16904	3.0372	1.03139	0.987635	0.892751	0.546009	1.08924	1.09202
17
4	MWH-RechtKol4		0.132854		0.319809	0.144852	0.417215	0.206931	0.456636	0.206235	0.846876	0.729152	0.565404	0.66105	0.216585	1.04333	0.450081	1.878
11			1.85844		1.26842	1.46103	1.38872	1.21753	1.59149	1.40621	1.57217	1.61553	1.29994	1.75154	1.09268		1.04831
5	MWH-RechtKolB		0.166068		0.182748	0.165545	0.0834431	0.124159	0.138976	0.206235	0.315503	0.195443	0.805372	0.402827	0.200626	1.04333	0.619115	1.252
