# Supplementary material for: Genomic divergence and cohesion in a species of pelagic freshwater bacteria
Source: BMC Genomics. 2017 Oct 16;18:794. doi: 10.1186/s12864-017-4199-z (PMC5644125; doi:10.1186/s12864-017-4199-z)
Supplement: Supplementary file 6 — Ka/Ks values for the alignment of the 1820 core genes for all P. asymbioticus genome pairs. (XLSX 16 kb) [file 12864_2017_4199_MOESM6_ESM.xlsx]

## Sheet: PDM_PK8_p2n.fas.axt
Sequence 1	Sequence 2	Method	Ka	Ks	Ka/Ks	P-Value (Fisher)	Length	S-Sites	N-Sites	Substitutions	S-Substitutions	N-Substitutions	Divergence-Time	Substitution-Rate-Ratio (rTC:rAG:rTA:rCG:rTG:rCA/rCA)	GC (1:2:3)
QLW-P1DMWA-1	MWH-Tro7-1-4	GMYN	0.00195056	0.023324	0.083629	0	1706745	454441	1252300	12836	10396.8	2439.17	0.00764149	2.7294:3.38601:1:1:1:1	0.457622(0.554281:0.407124:0.411461)
P1-4-10KL	MWH-Tro7-1-4	GMYN	0.00196293	0.0232851	0.0842999	0	1706853	455223	1251630	12851	10397.7	2453.29	0.00764961	2.75659:3.3917:1:1:1:1	0.457621(0.554266:0.407135:0.411463)
P1-Kol8	MWH-Tro7-1-4	GMYN	0.00198399	0.0234529	0.0845945	0	1706637	457937	1248700	13007	10533.2	2473.75	0.00774469	2.87656:3.49919:1:1:1:1	0.457588(0.55425:0.407133:0.411381)
MWH-Recht1	MWH-Tro7-1-4	GMYN	0.00221659	0.0258409	0.0857784	0	1706475	453292	1253180	14240	11466.7	2773.26	0.00849194	2.68041:3.32295:1:1:1:1	0.4576(0.554264:0.407146:0.41139)
MWH-Tro7-1-4	Tro8F10W22	GMYN	0.00244588	0.0284838	0.0858691	0	1705725	455481	1250240	15724	12671.6	3052.41	0.00939882	2.77988:3.41144:1:1:1:1	0.457627(0.554268:0.407144:0.411467)
MWH-Tro7-1-4	MWH-Tro8-2-9	GMYN	0.00202447	0.023507	0.0861219	0	1703907	455736	1248170	13029	10505.9	2523.1	0.00777031	2.79655:3.3655:1:1:1:1	0.457633(0.554249:0.407189:0.411461)
P1-Kol8	MWH-Recht1	GMYN	0.00104664	0.0121318	0.086273	0	1707705	453078	1254630	6754	5441.87	1312.13	0.00398768	2.63625:3.16409:1:1:1:1	0.457523(0.554173:0.407146:0.411249)
QLW-P1DMWA-1	P1-Kol8	GMYN	0.000725487	0.00834921	0.0868929	0	1707858	457364	1250490	4699	3792.27	906.726	0.00276712	2.85764:3.55349:1:1:1:1	0.457545(0.554192:0.407135:0.411306)
QLW-P1DMWA-1	MWH-Recht1	GMYN	0.0012077	0.0138429	0.0872431	0	1707726	449003	1258720	7664	6145.19	1518.81	0.00452981	2.49599:3.12967:1:1:1:1	0.45756(0.5542:0.407149:0.41133)
MWH-Recht1	Tro8F10W22	GMYN	0.00249435	0.0284729	0.0876046	0	1705869	456741	1249130	15813	12702.9	3110.06	0.00945002	2.76986:3.13886:1:1:1:1	0.457573(0.554203:0.407179:0.411338)
P1-4-10KL	MWH-Recht1	GMYN	0.0012184	0.01381	0.0882259	0	1707789	450122	1257670	7677	6146.03	1530.97	0.00453716	2.53406:3.14398:1:1:1:1	0.457558(0.554194:0.407155:0.411325)
P1-Kol8	P1-4-10KL	GMYN	0.000736141	0.00831726	0.0885076	0	1707975	459092	1248880	4711	3792.15	918.849	0.00277389	2.92385:3.57774:1:1:1:1	0.457543(0.554169:0.407144:0.411318)
MWH-Recht1	MWH-Tro8-2-9	GMYN	0.00144906	0.0162686	0.0890708	0	1704606	459228	1245380	9174	7371.3	1802.7	0.00544151	2.8584:3.09844:1:1:1:1	0.457561(0.55414:0.407198:0.411344)
P1-Kol8	Tro8F10W22	GMYN	0.00238612	0.0264698	0.0901451	0	1705965	457107	1248860	14813	11838.3	2974.69	0.00883926	2.80895:3.26802:1:1:1:1	0.457562(0.554195:0.40717:0.411321)
QLW-P1DMWA-1	Tro8F10W22	GMYN	0.00257755	0.0283585	0.0908917	0	1706103	455977	1250130	15849	12632.8	3216.15	0.00946783	2.75983:3.23012:1:1:1:1	0.4576(0.554219:0.407167:0.411415)
P1-4-10KL	Tro8F10W22	GMYN	0.00258822	0.0283283	0.0913654	0	1706166	456483	1249680	15862	12633.7	3228.3	0.00947495	2.77807:3.23703:1:1:1:1	0.457598(0.554213:0.407172:0.41141)
MWH-Tro8-2-9	Tro8F10W22	GMYN	0.0022336	0.0243685	0.0916592	0	1704483	454515	1249970	13644	10856.6	2787.36	0.00813606	2.68498:3.01957:1:1:1:1	0.457593(0.554168:0.407203:0.411408)
MWH-RechtKol4	MWH-RechtKolB	GMYN	8.93443e-05	0.000974467	0.0916854	6.6802e-155	1704036	487083	1216950	583	474.28	108.72	0.000342348	4.27455:4.10005:1:1:1:1	0.457512(0.554274:0.407:0.411261)
MWH-RechtKol4	Tro8F10W22	GMYN	0.00658013	0.0696538	0.094469	0	1701204	449438	1251770	37776	29578.9	8197.09	0.0232434	2.56089:3.10542:1:1:1:1	0.457616(0.554367:0.407124:0.411356)
MWH-RechtKolB	Tro8F10W22	GMYN	0.00654865	0.0691745	0.0946685	0	1701531	449685	1251850	37560	29401.4	8158.59	0.0230995	2.56608:3.10468:1:1:1:1	0.457596(0.554356:0.407107:0.411326)
QLW-P1DMWA-1	MWH-RechtKol4	GMYN	0.00588615	0.0617279	0.0953563	0	1702494	450910	1251580	33797	26461.8	7335.17	0.020676	2.61289:3.18873:1:1:1:1	0.457605(0.554382:0.407076:0.411357)
P1-4-10KL	MWH-RechtKol4	GMYN	0.00589486	0.0617132	0.0955202	0	1702494	451027	1251470	33808	26462.7	7345.28	0.0206823	2.61729:3.19169:1:1:1:1	0.457605(0.55438:0.407079:0.411357)
QLW-P1DMWA-1	MWH-RechtKolB	GMYN	0.00585996	0.0612638	0.0956513	0	1702890	451304	1251590	33597	26294.3	7302.7	0.0205432	2.62263:3.19113:1:1:1:1	0.457592(0.554374:0.407073:0.41133)
P1-4-10KL	MWH-RechtKolB	GMYN	0.00586868	0.0612441	0.0958245	0	1702890	451423	1251470	33606	26293.2	7312.81	0.0205483	2.62714:3.19422:1:1:1:1	0.457592(0.554373:0.407076:0.411329)
MWH-Recht1	MWH-RechtKol4	GMYN	0.00601424	0.0626273	0.0960321	0	1702197	450690	1251510	34310	26816.3	7493.71	0.0210036	2.59528:3.11776:1:1:1:1	0.457584(0.554369:0.407088:0.411295)
MWH-Recht1	MWH-RechtKolB	GMYN	0.00598426	0.0621824	0.0962372	0	1702593	450975	1251620	34108	26650.8	7457.18	0.0208698	2.60119:3.11905:1:1:1:1	0.457571(0.554362:0.407085:0.411267)
P1-Kol8	MWH-RechtKol4	GMYN	0.00587588	0.0608286	0.0965973	0	1702464	450401	1252060	33393	26067.7	7325.28	0.0204141	2.58749:3.13001:1:1:1:1	0.457562(0.55434:0.407075:0.411271)
P1-Kol8	MWH-RechtKolB	GMYN	0.00584633	0.0603935	0.0968039	0	1702755	450666	1252090	33193	25904.3	7288.75	0.0202833	2.59356:3.13153:1:1:1:1	0.457551(0.554341:0.407069:0.411243)
MWH-RechtKol4	MWH-Tro8-2-9	GMYN	0.00604144	0.061833	0.0977057	0	1699644	451725	1247920	34061	26555.2	7505.84	0.0208695	2.65348:3.12739:1:1:1:1	0.457619(0.554337:0.407147:0.411375)
MWH-RechtKolB	MWH-Tro8-2-9	GMYN	0.00601881	0.0612945	0.098195	0	1699956	452263	1247690	33842	26365.5	7476.5	0.0207246	2.66992:3.13353:1:1:1:1	0.457602(0.55433:0.407134:0.411343)
MWH-RechtKol4	MWH-Tro7-1-4	GMYN	0.00594435	0.0598772	0.0992758	0	1701645	448774	1252870	33005	25589.9	7415.11	0.020168	2.53339:3.10343:1:1:1:1	0.457627(0.554438:0.407039:0.411404)
MWH-RechtKolB	MWH-Tro7-1-4	GMYN	0.00591963	0.0594336	0.0996007	0	1702062	449149	1252910	32814	25429.4	7384.65	0.0200412	2.54251:3.10778:1:1:1:1	0.457614(0.554425:0.407034:0.411382)
QLW-P1DMWA-1	MWH-Tro8-2-9	GMYN	0.00125452	0.0125479	0.0999781	0	1705017	462707	1242310	7303	5745.94	1557.06	0.00431931	3.02209:3.30134:1:1:1:1	0.457592(0.55419:0.407189:0.411397)
P1-Kol8	MWH-Tro8-2-9	GMYN	0.0011471	0.0114233	0.100418	0	1705023	466364	1238660	6697	5277.34	1419.66	0.00395789	3.17235:3.36323:1:1:1:1	0.457556(0.554161:0.407184:0.411324)
P1-4-10KL	MWH-Tro8-2-9	GMYN	0.00126523	0.0125232	0.101031	0	1705080	463678	1241400	7316	5746.8	1569.2	0.00432673	3.06021:3.31587:1:1:1:1	0.45759(0.554184:0.407195:0.411393)
QLW-P1DMWA-1	P1-4-10KL	GMYN	1.20591e-05	1.82728e-06	6.59948	0.0452981	1708227	547264	1160960	15	1	14	8.78112e-06	7.47742:3.64056:1:1:1:1	0.457577(0.554194:0.407148:0.41139)
