# Supplementary material for: Genomic divergence and cohesion in a species of pelagic freshwater bacteria
Source: BMC Genomics. 2017 Oct 16;18:794. doi: 10.1186/s12864-017-4199-z (PMC5644125; doi:10.1186/s12864-017-4199-z)
Supplement: Supplementary file 8 — Characterization of the nine habitats from which the 37 P. asymbioticus strains have been isolated. (XLSX 11 kb) [file 12864_2017_4199_MOESM8_ESM.xlsx]

## Sheet: P. asymbioticus habitats
Habitat	Site	Geographic Coordinates	Altitude	Max. Depth	pH	Conductivity	PnecC	P. asymbioticus
			(m.a.s.l.)	(m)		(µS cm-1)	(% of bact.)*	(% of bact.)
Pond-1	Loi	N 47.740° E 13.302°	1286	1.2	5.4	11.3	32	12†
Pond-2	Loi	N 47.739° E 13.302°	1297	0.6	5.5	10	38	9†
Pond Unterer Teich	Rau	N 47.078° E 12.989°	1676	ND	5.8	7.7	35	ND
Pond Großer Inselteich	Rau	N 47.075° E 12.991°	1704	ND	5	10.1	27	ND
Pond Rechteckteich	Rau	N 47.076° E 12.995°	1731	1.2	5.2	6.7	59	ND
Pond Trog-8	Tro	N 47.249° E 13.266°	1958	2	4.9	7.2	39	ND
Pond Trog-7	Tro	N 47.250° E 13.267°	1962	1.7	5.7	3.7	33	ND
Pond Trog-5	Tro	N 47.249° E 13.270°	1965	ND	4.8	7.6	48	ND
Pond Trog-6	Tro	N 47.250° E 13.272°	2001	ND	5.1	5.1	51	ND
Loi, Loibersbacher Höhe; Rau, Rauriser Urwald; Tro, Trög; ND, not determined
values for pH, conductivity, PnecC and P. asymbioticus are the means of multiple measurements
* determined by FISH probe PnecC-16S-445 (Hahn MW, Pockl M, Wu QL. 2005. Appl Environ Microbiol 71:4539-4547.)
† Hahn MW, Scheuerl T, Jezberova J, Koll U, Jezbera J, Simek K, Vannini C, Petroni G, Wu QL. 2012. PLoS One 7:e32772.
