# Supplementary material for: Genomic divergence and cohesion in a species of pelagic freshwater bacteria
Source: BMC Genomics. 2017 Oct 16;18:794. doi: 10.1186/s12864-017-4199-z (PMC5644125; doi:10.1186/s12864-017-4199-z)
Supplement: Supplementary file 9 — Homologous genes among the 20 PnecC genomes. The genome with the highest number of genes (MWH-RechtKol4) was used as a reference. For each of the 2362 protein coding genes of MWH-RechtKol4, the presence/absence of a homologous gene in each of the 19 other genomes was determined by applying an amino acid identity threshold of 70%. The number of reference genes for which a homolog is found in the respective query genome is given in the second row. It should be noted that these numbers can be slightly higher than the actual number of homologous genes in the query, as certain query genes may be counted twice when compared to paralogs of the reference. When considering each gene only once, 1820 P. asymbioticus core genes have been identified, which are highlighted in the first column. (XLSX 245 kb) [file 12864_2017_4199_MOESM9_ESM.xlsx]

## Sheet: homologs
IMG Gene ID (P. asymbioticus core genes are marked in blue)	Product Name (2362 protein coding genes of MWH-RechtKol4 ordered according to their position on the chromosome)	MWH-RechtKolB	MWH-Tro8-2-9	MWH-Tro7-1-4	Tro8F10W22	P1-Kol8	P1-4-10KL	QLW-P1DMWA-1	MWH-Recht1	P. asymbioticus	MWH-Adler-W8	QLW-P1FAT50C-4	MWH-Tro8-2-5gr	QLW-P1DATA-2	FNE-F8 bin 6 1 PnecC	MWH-JaK3	MWH-Weng1-1	beta proteobacterium CB	MWH-HuW1	MWH-MoK4	PnecC (free-living)	STIR1 (Endosymbiont)	PnecC (incl. endosymbiont)
	right: number of genes from MWH-RechtKol4 with homologs (≥70% amino acid sequence) in the respective strain/taxon	2320	1911	1909	1894	1890	1885	1884	1884	1843	1620	1606	1575	1574	1526	1481	1382	1348	1337	1296	1108	1193	955
2638794303	chromosomal replication initiator protein DnaA	yes	yes	yes	yes	yes	yes	yes	yes	yes	yes	yes	yes	yes	yes	yes	yes	yes	yes	yes	yes	yes	yes
2638794304	DNA polymerase III, beta subunit	yes	yes	yes	yes	yes	yes	yes	yes	yes	yes	yes	yes	yes	yes	yes	yes	yes	yes	yes	yes	yes	yes
2638794305	DNA gyrase subunit B	yes	yes	yes	yes	yes	yes	yes	yes	yes	yes	yes	yes	yes	yes	yes	yes	yes	yes	yes	yes	yes	yes
2638794306	hypothetical protein	yes	yes	yes	yes	yes	yes	yes	yes	yes	yes	yes	yes	yes	yes	yes	yes	yes	yes	yes	yes	yes	yes
2638794307	Protein of unknown function (DUF3717)	yes	yes	yes	yes	yes	yes	yes	yes	yes	yes	yes	yes	yes	yes	yes	no	yes	yes	yes	no	yes	no
2638794308	amino acid/amide ABC transporter ATP-binding protein 1, HAAT family	yes	yes	yes	yes	yes	yes	yes	yes	yes	yes	yes	yes	yes	yes	yes	yes	yes	yes	yes	yes	yes	yes
2638794309	amino acid/amide ABC transporter ATP-binding protein 2, HAAT family	yes	yes	yes	yes	yes	yes	yes	yes	yes	yes	yes	yes	yes	yes	yes	yes	yes	yes	yes	yes	yes	yes
2638794310	amino acid/amide ABC transporter substrate-binding protein, HAAT family	yes	yes	yes	yes	yes	yes	yes	yes	yes	no	no	no	no	yes	no	yes	no	no	no	no	no	no
2638794311	amino acid/amide ABC transporter membrane protein 1, HAAT family	yes	yes	yes	yes	yes	yes	yes	yes	yes	no	no	no	no	yes	no	yes	no	no	no	no	no	no
2638794312	amino acid/amide ABC transporter membrane protein 2, HAAT family	yes	yes	yes	yes	yes	yes	yes	yes	yes	no	no	no	no	yes	no	yes	no	no	no	no	no	no
2638794313	acyl-CoA dehydrogenase	yes	yes	yes	yes	yes	yes	yes	yes	yes	no	no	no	no	yes	no	yes	no	no	no	no	no	no
2638794314	hypothetical protein	yes	yes	yes	yes	yes	yes	yes	yes	yes	no	no	no	no	yes	no	yes	no	no	no	no	no	no
2638794315	acyl-CoA dehydrogenase	yes	yes	yes	yes	yes	yes	yes	yes	yes	no	no	no	no	yes	no	yes	no	no	no	no	no	no
2638794316	hypothetical protein	yes	yes	yes	yes	yes	yes	yes	yes	yes	yes	yes	yes	yes	no	yes	no	no	no	no	no	no	no
2638794317	tRNA uridine 5-carboxymethylaminomethyl modification enzyme	yes	yes	yes	yes	yes	yes	yes	yes	yes	yes	yes	yes	yes	yes	yes	yes	yes	yes	yes	yes	yes	yes
2638794318	16S rRNA m(7)G-527 methyltransferase	yes	yes	yes	yes	yes	yes	yes	yes	yes	yes	yes	yes	yes	yes	yes	yes	yes	yes	yes	yes	yes	yes
2638794319	chromosome segregation ATPase	yes	yes	yes	yes	yes	yes	yes	yes	yes	yes	yes	yes	yes	yes	yes	yes	yes	yes	yes	yes	yes	yes
2638794320	chromosome partitioning protein, ParB family	yes	yes	yes	yes	yes	yes	yes	yes	yes	yes	yes	yes	yes	yes	yes	yes	yes	yes	yes	yes	yes	yes
2638794321	ATP synthase protein I	yes	yes	yes	yes	yes	yes	yes	yes	yes	no	no	no	no	no	yes	yes	yes	yes	no	no	no	no
2638794322	F-type H+-transporting ATPase subunit a	yes	yes	yes	yes	yes	yes	yes	yes	yes	yes	yes	yes	yes	yes	yes	yes	yes	yes	yes	yes	yes	yes
2638794323	F-type H+-transporting ATPase subunit c	yes	yes	yes	yes	yes	yes	yes	yes	yes	yes	yes	yes	yes	yes	yes	yes	yes	yes	yes	yes	yes	yes
2638794324	ATP synthase F0 subcomplex B subunit	yes	yes	yes	yes	yes	yes	yes	yes	yes	yes	yes	yes	yes	yes	yes	yes	yes	yes	yes	yes	yes	yes
2638794325	ATP synthase F1 subcomplex delta subunit	yes	yes	yes	yes	yes	yes	yes	yes	yes	yes	yes	yes	yes	yes	yes	yes	yes	yes	yes	yes	yes	yes
2638794326	ATP synthase F1 subcomplex alpha subunit	yes	yes	yes	yes	yes	yes	yes	yes	yes	yes	yes	yes	yes	yes	yes	yes	yes	yes	yes	yes	yes	yes
2638794327	ATP synthase F1 subcomplex gamma subunit	yes	yes	yes	yes	yes	yes	yes	yes	yes	yes	yes	yes	yes	yes	yes	yes	yes	yes	yes	yes	yes	yes
2638794328	ATP synthase F1 subcomplex beta subunit	yes	yes	yes	yes	yes	yes	yes	yes	yes	yes	yes	yes	yes	yes	yes	yes	yes	yes	yes	yes	yes	yes
2638794329	ATP synthase F1 subcomplex epsilon subunit	yes	yes	yes	yes	yes	yes	yes	yes	yes	yes	yes	yes	yes	yes	yes	yes	yes	yes	yes	yes	yes	yes
2638794330	uroporphyrinogen decarboxylase	yes	yes	yes	yes	yes	yes	yes	yes	yes	yes	yes	yes	yes	yes	yes	yes	yes	yes	yes	yes	yes	yes
2638794331	replication restart DNA helicase PriA	yes	yes	yes	yes	yes	yes	yes	yes	yes	yes	yes	yes	yes	yes	yes	yes	yes	yes	yes	yes	yes	yes
2638794332	glycine cleavage system H protein	yes	yes	yes	yes	yes	yes	yes	yes	yes	yes	yes	yes	yes	yes	yes	yes	yes	yes	yes	yes	yes	yes
2638794333	Glyoxylase, beta-lactamase superfamily II	yes	yes	yes	yes	yes	yes	yes	yes	yes	yes	yes	yes	yes	yes	yes	yes	yes	yes	no	no	no	no
2638794334	omega-6 fatty acid desaturase (delta-12 desaturase)	yes	yes	yes	yes	yes	yes	yes	yes	yes	yes	yes	yes	yes	yes	yes	yes	yes	yes	yes	yes	yes	yes
2638794335	Homeodomain-like domain-containing protein	yes	no	no	no	no	no	no	no	no	no	yes	no	no	yes	no	yes	no	no	no	no	no	no
2638794336	Predicted nucleotidyltransferase	yes	no	yes	no	no	no	no	no	no	no	no	no	no	yes	no	no	no	no	no	no	no	no
2638794337	hypothetical protein	yes	no	yes	no	no	no	no	no	no	no	no	no	no	yes	no	no	no	no	no	no	no	no
2638794338	hypothetical protein	yes	no	yes	no	no	no	no	no	no	no	no	no	no	yes	no	no	no	no	no	no	no	no
2638794339	hypothetical protein	yes	no	yes	no	no	no	no	no	no	no	no	no	no	yes	no	no	no	no	no	no	no	no
2638794340	hypothetical protein	yes	no	no	no	no	no	no	no	no	no	no	no	no	no	no	no	no	no	no	no	no	no
2638794341	hypothetical protein	yes	no	no	no	no	no	no	no	no	no	no	no	no	no	no	no	no	no	no	no	no	no
2638794342	hypothetical protein	yes	no	no	no	no	no	no	no	no	no	no	no	no	no	no	no	no	no	no	no	no	no
2638794343	Transcriptional regulator GlxA family, contains an amidase domain and an AraC-type DNA-binding HTH domain	yes	no	no	no	no	no	no	no	no	no	no	no	no	no	no	no	no	no	no	no	no	no
2638794344	cyclohexyl-isocyanide hydratase	yes	no	yes	no	no	no	no	no	no	no	no	no	no	no	no	no	no	no	no	no	no	no
2638794345	hypothetical protein	yes	no	no	no	no	no	no	no	no	no	no	no	no	no	no	no	no	no	no	no	no	no
2638794346	hypothetical protein	yes	no	yes	no	no	no	no	no	no	no	no	no	no	yes	no	no	no	no	no	no	no	no
2638794347	Helix-turn-helix domain-containing protein	yes	no	yes	no	no	no	no	no	no	no	no	no	no	yes	no	no	no	no	no	no	no	no
2638794348	4-oxalocrotonate tautomerase	yes	no	no	no	no	no	no	no	no	no	yes	yes	yes	yes	no	no	no	yes	no	no	no	no
2638794349	Protein of unknown function (DUF2917)	yes	no	no	no	no	no	no	no	no	no	no	no	no	yes	no	no	no	no	no	no	no	no
2638794350	DNA-binding transcriptional regulator, MarR family	yes	no	no	no	no	no	no	no	no	no	yes	yes	yes	yes	no	no	no	no	no	no	no	no
2638794351	AAA domain-containing protein	yes	no	no	no	no	no	no	no	no	no	no	no	no	no	no	no	no	no	no	no	no	no
2638794352	Protein of unknown function (DUF4236)	yes	no	yes	no	no	no	no	no	no	no	no	no	no	no	no	no	no	no	no	no	no	no
2638794353	5' nucleotidase, deoxy (Pyrimidine), type C protein (NT5C)	yes	yes	yes	no	no	no	no	no	no	yes	yes	yes	no	no	no	no	no	no	no	no	no	no
2638794354	Uncharacterized conserved protein, contains ParB-like and HNH nuclease domains	yes	no	no	no	no	no	no	no	no	no	no	no	no	no	no	no	no	no	no	no	no	no
2638794355	protein of unknown function(DUF2779)	yes	no	no	no	no	no	no	no	no	no	no	no	no	no	no	no	no	no	no	no	no	no
2638794356	Predicted DNA-binding transcriptional regulator YafY, contains an HTH and WYL domains	yes	no	no	no	no	no	no	no	no	no	no	no	no	no	no	no	no	no	no	no	no	no
2638794357	Peptidase family M41	yes	no	no	no	no	no	no	no	no	no	no	no	no	no	no	no	no	no	no	no	no	no
2638794358	hypothetical protein	yes	no	no	no	no	no	no	no	no	no	no	no	no	no	no	no	no	no	no	no	no	no
2638794359	hypothetical protein	yes	no	no	no	no	no	no	no	no	no	no	no	no	no	no	no	no	no	no	no	no	no
2638794360	NTP pyrophosphatase, house-cleaning of non-canonical NTPs	yes	no	no	no	no	no	no	no	no	no	no	no	no	no	no	no	no	no	no	no	no	no
2638794361	HNH endonuclease	yes	no	no	no	no	no	no	no	no	no	no	no	no	no	no	no	no	no	no	no	no	no
2638794362	DNA (cytosine-5)-methyltransferase 1	yes	no	no	no	no	no	no	no	no	no	no	no	no	no	no	no	no	no	no	no	no	no
2638794363	3'-5' exoribonuclease	yes	no	yes	no	no	no	no	no	no	no	no	no	no	yes	no	no	no	no	no	no	no	no
2638794364	integrase	yes	no	yes	no	no	no	no	no	no	no	no	yes	yes	yes	no	no	no	no	no	no	no	no
2638794365	hypothetical protein	yes	no	yes	no	no	no	no	no	no	no	no	yes	yes	yes	no	no	no	no	no	no	no	no
2638794366	putative transcriptional regulator	yes	yes	no	no	no	no	no	no	no	no	no	no	no	yes	no	no	no	no	no	no	no	no
2638794368	Cytochrome c5	yes	yes	yes	yes	yes	yes	yes	yes	yes	yes	yes	yes	yes	yes	yes	yes	yes	yes	yes	yes	yes	yes
2638794369	16S rRNA (cytidine1402-2'-O)-methyltransferase	yes	yes	yes	yes	yes	yes	yes	yes	yes	yes	yes	yes	yes	yes	yes	yes	yes	yes	yes	yes	yes	yes
2638794370	phosphoheptose isomerase	yes	yes	yes	yes	yes	yes	yes	yes	yes	yes	yes	yes	yes	yes	yes	yes	yes	yes	yes	yes	yes	yes
2638794371	Osmotically-inducible protein OsmY, contains BON domain	yes	yes	yes	yes	yes	yes	yes	yes	yes	yes	yes	yes	yes	yes	yes	yes	yes	yes	yes	yes	yes	yes
2638794372	cytochrome c	yes	yes	yes	yes	yes	yes	yes	yes	yes	no	yes	no	no	no	no	no	no	yes	no	no	no	no
2638794373	Acetyltransferase (GNAT) family protein	yes	yes	yes	yes	yes	yes	yes	yes	yes	yes	yes	yes	yes	yes	yes	no	yes	yes	yes	no	yes	no
2638794382	translation elongation factor 1A (EF-1A/EF-Tu)	yes	yes	yes	yes	yes	yes	yes	yes	yes	yes	yes	yes	yes	yes	yes	yes	yes	yes	yes	yes	yes	yes
2638794384	protein translocase subunit secE/sec61 gamma	yes	yes	yes	yes	yes	yes	yes	yes	yes	yes	yes	yes	yes	yes	yes	yes	yes	yes	yes	yes	yes	yes
2638794385	transcription antitermination protein nusG	yes	yes	yes	yes	yes	yes	yes	yes	yes	yes	yes	yes	yes	yes	yes	yes	yes	yes	yes	yes	yes	yes
2638794386	LSU ribosomal protein L11P	yes	yes	yes	yes	yes	yes	yes	yes	yes	yes	yes	yes	yes	yes	yes	yes	yes	yes	yes	yes	yes	yes
2638794387	LSU ribosomal protein L1P	yes	yes	yes	yes	yes	yes	yes	yes	yes	yes	yes	yes	yes	yes	yes	yes	yes	yes	yes	yes	yes	yes
2638794388	LSU ribosomal protein L10P	yes	yes	yes	yes	yes	yes	yes	yes	yes	yes	yes	yes	yes	yes	yes	yes	yes	yes	yes	yes	yes	yes
2638794389	LSU ribosomal protein L12P	yes	yes	yes	yes	yes	yes	yes	yes	yes	yes	yes	yes	yes	yes	yes	yes	yes	yes	yes	yes	yes	yes
2638794390	DNA-directed RNA polymerase subunit beta	yes	yes	yes	yes	yes	yes	yes	yes	yes	yes	yes	yes	yes	yes	yes	yes	yes	yes	yes	yes	yes	yes
2638794391	DNA-directed RNA polymerase subunit beta'	yes	yes	yes	yes	yes	yes	yes	yes	yes	yes	yes	yes	yes	yes	yes	yes	yes	yes	yes	yes	yes	yes
2638794392	SSU ribosomal protein S12P	yes	yes	yes	yes	yes	yes	yes	yes	yes	yes	yes	yes	yes	yes	yes	yes	yes	yes	yes	yes	yes	yes
2638794393	SSU ribosomal protein S7P	yes	yes	yes	yes	yes	yes	yes	yes	yes	yes	yes	yes	yes	yes	yes	yes	yes	yes	yes	yes	yes	yes
2638794394	translation elongation factor 2 (EF-2/EF-G)	yes	yes	yes	yes	yes	yes	yes	yes	yes	yes	yes	yes	yes	yes	yes	yes	yes	yes	yes	yes	yes	yes
2638794395	translation elongation factor 1A (EF-1A/EF-Tu)	yes	yes	yes	yes	yes	yes	yes	yes	yes	yes	yes	yes	yes	yes	yes	yes	yes	yes	yes	yes	yes	yes
2638794396	SSU ribosomal protein S10P	yes	yes	yes	yes	yes	yes	yes	yes	yes	yes	yes	yes	yes	yes	yes	yes	yes	yes	yes	yes	yes	yes
2638794397	LSU ribosomal protein L3P	yes	yes	yes	yes	yes	yes	yes	yes	yes	yes	yes	yes	yes	yes	yes	yes	yes	yes	yes	yes	yes	yes
2638794398	LSU ribosomal protein L4P	yes	yes	yes	yes	yes	yes	yes	yes	yes	yes	yes	yes	yes	yes	yes	yes	yes	yes	yes	yes	yes	yes
2638794399	LSU ribosomal protein L23P	yes	yes	yes	yes	yes	yes	yes	yes	yes	yes	yes	yes	yes	yes	yes	yes	yes	yes	yes	yes	yes	yes
2638794400	LSU ribosomal protein L2P	yes	yes	yes	yes	yes	yes	yes	yes	yes	yes	yes	yes	yes	yes	yes	yes	yes	yes	yes	yes	yes	yes
2638794401	SSU ribosomal protein S19P	yes	yes	yes	yes	yes	yes	yes	yes	yes	yes	yes	yes	yes	yes	yes	yes	yes	yes	yes	yes	yes	yes
2638794402	LSU ribosomal protein L22P	yes	yes	yes	yes	yes	yes	yes	yes	yes	yes	yes	yes	yes	yes	yes	yes	yes	yes	yes	yes	yes	yes
2638794403	SSU ribosomal protein S3P	yes	yes	yes	yes	yes	yes	yes	yes	yes	yes	yes	yes	yes	yes	yes	yes	yes	yes	yes	yes	yes	yes
2638794404	LSU ribosomal protein L16P	yes	yes	yes	yes	yes	yes	yes	yes	yes	yes	yes	yes	yes	yes	yes	yes	yes	yes	yes	yes	yes	yes
2638794405	LSU ribosomal protein L29P	yes	yes	yes	yes	yes	yes	yes	yes	yes	yes	yes	yes	yes	yes	yes	yes	yes	yes	yes	yes	yes	yes
2638794406	SSU ribosomal protein S17P	yes	yes	yes	yes	yes	yes	yes	yes	yes	yes	yes	yes	yes	yes	yes	yes	yes	yes	yes	yes	yes	yes
2638794407	LSU ribosomal protein L14P	yes	yes	yes	yes	yes	yes	yes	yes	yes	yes	yes	yes	yes	yes	yes	yes	yes	yes	yes	yes	yes	yes
2638794408	LSU ribosomal protein L24P	yes	yes	yes	yes	yes	yes	yes	yes	yes	yes	yes	yes	yes	yes	yes	yes	yes	yes	yes	yes	yes	yes
2638794409	LSU ribosomal protein L5P	yes	yes	yes	yes	yes	yes	yes	yes	yes	yes	yes	yes	yes	yes	yes	yes	yes	yes	yes	yes	yes	yes
2638794410	SSU ribosomal protein S14P	yes	yes	yes	yes	yes	yes	yes	yes	yes	yes	yes	yes	yes	yes	yes	yes	yes	yes	yes	yes	yes	yes
2638794411	SSU ribosomal protein S8P	yes	yes	yes	yes	yes	yes	yes	yes	yes	yes	yes	yes	yes	yes	yes	yes	yes	yes	yes	yes	yes	yes
2638794412	LSU ribosomal protein L6P	yes	yes	yes	yes	yes	yes	yes	yes	yes	yes	yes	yes	yes	yes	yes	yes	yes	yes	yes	yes	yes	yes
2638794413	LSU ribosomal protein L18P	yes	yes	yes	yes	yes	yes	yes	yes	yes	yes	yes	yes	yes	yes	yes	yes	yes	yes	yes	yes	yes	yes
2638794414	SSU ribosomal protein S5P	yes	yes	yes	yes	yes	yes	yes	yes	yes	yes	yes	yes	yes	yes	yes	yes	yes	yes	yes	yes	yes	yes
2638794415	LSU ribosomal protein L30P	yes	yes	yes	yes	yes	yes	yes	yes	yes	yes	yes	yes	yes	yes	yes	yes	yes	yes	yes	yes	yes	yes
2638794416	LSU ribosomal protein L15P	yes	yes	yes	yes	yes	yes	yes	yes	yes	yes	yes	yes	yes	yes	yes	yes	yes	yes	yes	yes	yes	yes
2638794417	protein translocase subunit secY/sec61 alpha	yes	yes	yes	yes	yes	yes	yes	yes	yes	yes	yes	yes	yes	yes	yes	yes	yes	yes	yes	yes	yes	yes
2638794418	bacterial translation initiation factor 1 (bIF-1)	yes	yes	yes	yes	yes	yes	yes	yes	yes	yes	yes	yes	yes	yes	yes	yes	yes	yes	yes	yes	yes	yes
2638794419	LSU ribosomal protein L36P	yes	yes	yes	yes	yes	yes	yes	yes	yes	yes	yes	yes	no	no	no	no	yes	yes	yes	no	yes	no
2638794421	SSU ribosomal protein S13P	yes	yes	yes	yes	yes	yes	yes	yes	yes	yes	yes	yes	yes	yes	yes	yes	yes	yes	yes	yes	yes	yes
2638794422	small subunit ribosomal protein S11	yes	yes	yes	yes	yes	yes	yes	yes	yes	yes	yes	yes	yes	yes	yes	yes	yes	yes	yes	yes	yes	yes
2638794423	SSU ribosomal protein S4P	yes	yes	yes	yes	yes	yes	yes	yes	yes	yes	yes	yes	yes	yes	yes	yes	yes	yes	yes	yes	yes	yes
2638794424	DNA-directed RNA polymerase subunit alpha	yes	yes	yes	yes	yes	yes	yes	yes	yes	yes	yes	yes	yes	yes	yes	yes	yes	yes	yes	yes	yes	yes
2638794425	LSU ribosomal protein L17P	yes	yes	yes	yes	yes	yes	yes	yes	yes	yes	yes	yes	yes	yes	yes	yes	yes	yes	yes	yes	yes	yes
2638794426	divalent cation tolerance protein	yes	yes	yes	yes	yes	yes	yes	yes	yes	no	no	no	no	no	yes	no	no	no	no	no	no	no
2638794427	Thiol:disulfide interchange protein DsbD	yes	yes	yes	yes	yes	yes	yes	yes	yes	yes	yes	yes	yes	yes	yes	yes	yes	yes	yes	yes	yes	yes
2638794428	hypothetical protein	yes	yes	yes	yes	yes	yes	yes	yes	yes	no	no	yes	yes	no	no	no	no	no	no	no	no	no
2638794429	porphobilinogen synthase	yes	yes	yes	yes	yes	yes	yes	yes	yes	yes	yes	yes	yes	yes	yes	yes	yes	yes	yes	yes	yes	yes
2638794430	cell division checkpoint GTPase YihA	yes	yes	yes	yes	yes	yes	yes	yes	yes	yes	yes	yes	yes	yes	yes	yes	yes	yes	yes	yes	yes	yes
2638794431	Cytochrome c553	yes	yes	yes	yes	yes	yes	yes	yes	yes	yes	yes	yes	yes	yes	yes	yes	yes	yes	yes	yes	yes	yes
2638794432	diaminopimelate decarboxylase	yes	yes	yes	yes	yes	yes	yes	yes	yes	yes	yes	yes	yes	yes	yes	yes	yes	yes	yes	yes	yes	yes
2638794433	CyaY protein	yes	yes	yes	yes	yes	yes	yes	yes	yes	yes	yes	yes	yes	yes	yes	yes	yes	yes	yes	yes	yes	yes
2638794434	3-dehydroquinate synthase	yes	yes	yes	yes	yes	yes	yes	yes	yes	yes	yes	yes	yes	yes	yes	yes	yes	yes	yes	yes	yes	yes
2638794435	shikimate kinase	yes	yes	yes	yes	yes	yes	yes	yes	yes	yes	yes	yes	yes	yes	yes	yes	yes	yes	yes	yes	yes	yes
2638794436	type IV pilus assembly protein PilQ	yes	yes	yes	yes	yes	yes	yes	yes	yes	yes	yes	yes	yes	no	yes	yes	yes	yes	yes	no	yes	no
2638794437	type IV pilus assembly protein PilQ	yes	yes	yes	yes	yes	yes	yes	yes	yes	no	no	no	no	no	no	no	no	no	no	no	no	no
2638794438	hypothetical protein	yes	yes	yes	yes	yes	yes	yes	yes	yes	no	no	no	no	no	no	no	no	no	no	no	no	no
2638794439	penicillin-binding protein 1A	yes	yes	yes	yes	yes	yes	yes	yes	yes	yes	yes	yes	yes	yes	yes	yes	yes	yes	yes	yes	yes	yes
2638794440	putative transposase	yes	yes	yes	yes	yes	yes	yes	yes	yes	yes	yes	yes	yes	yes	yes	yes	yes	yes	yes	yes	no	no
2638794441	glutamate synthase (NADH) large subunit	yes	yes	yes	yes	yes	yes	yes	yes	yes	yes	yes	yes	yes	yes	yes	yes	yes	yes	yes	yes	no	no
2638794442	glutamate synthase (NADH) small subunit	yes	yes	yes	yes	yes	yes	yes	yes	yes	yes	yes	yes	yes	yes	yes	yes	yes	yes	yes	yes	no	no
2638794443	phospholipid/cholesterol/gamma-HCH transport system ATP-binding protein	yes	yes	yes	yes	yes	yes	yes	yes	yes	yes	yes	yes	yes	yes	yes	yes	yes	yes	yes	yes	yes	yes
2638794444	phospholipid/cholesterol/gamma-HCH transport system permease protein	yes	yes	yes	yes	yes	yes	yes	yes	yes	yes	yes	yes	yes	yes	yes	yes	yes	yes	yes	yes	yes	yes
2638794445	phospholipid/cholesterol/gamma-HCH transport system substrate-binding protein	yes	yes	yes	yes	yes	yes	yes	yes	yes	yes	yes	yes	yes	yes	yes	yes	yes	yes	yes	yes	yes	yes
2638794446	phospholipid-binding lipoprotein MlaA	yes	yes	yes	yes	yes	yes	yes	yes	yes	yes	yes	yes	yes	yes	yes	yes	yes	yes	yes	yes	yes	yes
2638794447	phospholipid transport system substrate-binding protein	yes	yes	yes	yes	yes	yes	yes	yes	yes	yes	yes	yes	yes	yes	yes	yes	yes	yes	yes	yes	yes	yes
2638794448	phospholipid transport system transporter-binding protein	yes	yes	yes	yes	yes	yes	yes	yes	yes	yes	yes	yes	yes	no	yes	no	yes	no	no	no	yes	no
2638794449	ABC-2 type transport system ATP-binding protein	yes	yes	yes	yes	yes	yes	yes	yes	yes	yes	yes	yes	yes	yes	yes	yes	yes	yes	yes	yes	no	no
2638794450	ABC-2 type transport system permease protein	yes	yes	yes	yes	yes	yes	yes	yes	yes	yes	yes	yes	yes	yes	yes	yes	yes	yes	yes	yes	no	no
2638794451	Acid stress-induced BolA-like protein IbaG/YrbA, predicted regulator of iron metabolism	yes	yes	yes	yes	yes	yes	yes	yes	yes	yes	yes	yes	yes	yes	yes	yes	yes	yes	yes	yes	yes	yes
2638794452	UDP-N-acetylglucosamine 1-carboxyvinyltransferase	yes	yes	yes	yes	yes	yes	yes	yes	yes	yes	yes	yes	yes	yes	yes	yes	yes	yes	yes	yes	yes	yes
2638794453	ATP phosphoribosyltransferase	yes	yes	yes	yes	yes	yes	yes	yes	yes	yes	yes	yes	yes	yes	yes	yes	yes	yes	yes	yes	yes	yes
2638794454	histidinol dehydrogenase	yes	yes	yes	yes	yes	yes	yes	yes	yes	yes	yes	yes	yes	yes	yes	yes	yes	yes	yes	yes	yes	yes
2638794455	histidinol phosphate aminotransferase apoenzyme	yes	yes	yes	yes	yes	yes	yes	yes	yes	yes	yes	yes	yes	yes	yes	yes	yes	yes	yes	yes	no	no
2638794456	imidazoleglycerol-phosphate dehydratase	yes	yes	yes	yes	yes	yes	yes	yes	yes	yes	yes	yes	yes	yes	yes	yes	yes	yes	yes	yes	yes	yes
2638794457	imidazole glycerol phosphate synthase subunit hisH	yes	yes	yes	yes	yes	yes	yes	yes	yes	yes	yes	yes	yes	yes	yes	yes	yes	yes	yes	yes	yes	yes
2638794458	1-(5-phosphoribosyl)-5-[(5-phosphoribosylamino)methylideneamino] imidazole-4-carboxamide isomerase	yes	yes	yes	yes	yes	yes	yes	yes	yes	yes	yes	yes	yes	yes	yes	yes	yes	yes	yes	yes	yes	yes
2638794459	imidazole glycerol phosphate synthase subunit hisF	yes	yes	yes	yes	yes	yes	yes	yes	yes	yes	yes	yes	yes	yes	yes	yes	yes	yes	yes	yes	yes	yes
2638794460	phosphoribosyl-AMP cyclohydrolase	yes	yes	yes	yes	yes	yes	yes	yes	yes	yes	yes	yes	yes	yes	yes	yes	yes	yes	yes	yes	yes	yes
2638794461	phosphoribosyl-ATP pyrophosphatase	yes	yes	yes	yes	yes	yes	yes	yes	yes	yes	yes	yes	yes	yes	yes	yes	yes	yes	yes	yes	yes	yes
2638794462	histidine triad (HIT) family protein	yes	yes	yes	yes	yes	yes	yes	yes	yes	yes	yes	yes	yes	yes	yes	yes	yes	yes	yes	yes	yes	yes
2638794463	sec-independent protein translocase protein TatA	yes	yes	yes	yes	yes	yes	yes	yes	yes	yes	yes	yes	yes	yes	yes	yes	yes	yes	yes	yes	yes	yes
2638794464	sec-independent protein translocase protein TatB	yes	yes	yes	yes	yes	yes	yes	yes	yes	yes	yes	yes	yes	yes	yes	yes	yes	yes	yes	yes	yes	yes
2638794465	Sec-independent protein translocase TatC	yes	yes	yes	yes	yes	yes	yes	yes	yes	yes	yes	yes	yes	yes	yes	yes	yes	yes	yes	yes	yes	yes
2638794466	hypothetical protein	yes	yes	yes	yes	yes	yes	yes	yes	yes	yes	yes	yes	yes	yes	yes	no	no	no	no	no	yes	no
2638794467	Outer membrane protein (porin)	yes	yes	yes	yes	yes	yes	yes	yes	yes	no	no	no	no	no	no	no	no	no	no	no	yes	no
2638794468	Predicted O-linked N-acetylglucosamine transferase, SPINDLY family	yes	yes	yes	no	yes	yes	yes	yes	no	no	no	no	no	no	no	no	no	no	no	no	no	no
2638794469	Predicted O-linked N-acetylglucosamine transferase, SPINDLY family	yes	no	no	no	no	no	no	no	no	no	no	no	no	no	no	no	no	no	no	no	no	no
2638794470	serine protease DegQ	yes	yes	yes	yes	yes	yes	yes	yes	yes	yes	no	no	no	no	yes	no	no	no	no	no	yes	no
2638794471	large conductance mechanosensitive channel	yes	yes	yes	yes	yes	yes	yes	yes	yes	yes	yes	yes	yes	yes	yes	yes	yes	yes	yes	yes	yes	yes
2638794472	ubiquinol-cytochrome c reductase iron-sulfur subunit	yes	yes	yes	yes	yes	yes	yes	yes	yes	yes	yes	yes	yes	yes	yes	yes	yes	yes	yes	yes	yes	yes
2638794473	ubiquinol-cytochrome c reductase cytochrome b subunit	yes	yes	yes	yes	yes	yes	yes	yes	yes	yes	yes	yes	yes	yes	yes	yes	yes	yes	yes	yes	yes	yes
2638794474	ubiquinol-cytochrome c reductase cytochrome c1 subunit	yes	yes	yes	yes	yes	yes	yes	yes	yes	yes	yes	yes	yes	yes	yes	yes	yes	yes	yes	yes	yes	yes
2638794475	RNA polymerase-associated protein	yes	yes	yes	yes	yes	yes	yes	yes	yes	yes	yes	yes	yes	yes	yes	yes	yes	yes	yes	yes	yes	yes
2638794476	stringent starvation protein B	yes	yes	yes	yes	yes	yes	yes	yes	yes	yes	yes	yes	yes	yes	yes	yes	yes	yes	yes	yes	yes	yes
2638794478	Tfp pilus assembly protein PilF	yes	no	no	yes	no	no	no	no	no	no	no	no	no	no	no	no	no	no	no	no	no	no
2638794479	Predicted arabinose efflux permease, MFS family	yes	yes	yes	yes	yes	yes	yes	yes	yes	yes	no	yes	no	yes	yes	yes	yes	yes	yes	no	no	no
2638794480	Phasin protein	yes	yes	yes	yes	yes	yes	yes	yes	yes	yes	no	no	no	yes	yes	no	no	no	no	no	no	no
2638794481	DNA recombination protein RmuC	yes	yes	yes	yes	yes	yes	yes	yes	yes	yes	yes	yes	yes	yes	yes	yes	yes	yes	yes	yes	yes	yes
2638794482	monothiol glutaredoxin	yes	yes	yes	yes	yes	yes	yes	yes	yes	yes	yes	yes	yes	yes	yes	yes	yes	yes	yes	yes	yes	yes
2638794483	[protein release factor]-glutamine N5-methyltransferase	yes	yes	yes	yes	yes	yes	yes	yes	yes	yes	no	no	no	no	no	no	no	no	no	no	no	no
2638794484	bacterial peptide chain release factor 1 (bRF-1)	yes	yes	yes	yes	yes	yes	yes	yes	yes	yes	yes	yes	yes	yes	yes	yes	yes	yes	yes	yes	yes	yes
2638794485	glutamyl-tRNA reductase	yes	yes	yes	yes	yes	yes	yes	yes	yes	yes	yes	yes	yes	yes	yes	yes	yes	yes	yes	yes	yes	yes
2638794486	Uracil-DNA glycosylase	yes	yes	yes	yes	yes	yes	yes	yes	yes	yes	yes	yes	yes	yes	yes	no	yes	yes	yes	no	yes	no
2638794487	Predicted metalloprotease, contains C-terminal PDZ domain	yes	yes	yes	yes	yes	yes	yes	yes	yes	yes	yes	yes	yes	yes	yes	yes	yes	yes	yes	yes	yes	yes
2638794488	Thiol:disulfide interchange protein DsbC	yes	yes	yes	yes	yes	yes	yes	yes	yes	yes	yes	yes	yes	yes	yes	yes	yes	yes	yes	yes	yes	yes
2638794489	Ubiquinone biosynthesis hydroxylase, UbiH/UbiF/VisC/COQ6 family	yes	yes	yes	yes	yes	yes	yes	yes	yes	yes	yes	yes	yes	yes	yes	yes	yes	yes	yes	yes	yes	yes
2638794490	hypothetical protein	yes	yes	yes	yes	yes	yes	yes	yes	yes	yes	yes	yes	yes	yes	yes	yes	yes	yes	yes	yes	yes	yes
2638794491	hypothetical protein	yes	yes	yes	yes	yes	yes	yes	yes	yes	yes	yes	no	no	yes	yes	yes	yes	yes	yes	no	yes	no
2638794492	hypothetical protein	yes	yes	yes	yes	yes	yes	yes	yes	yes	no	no	no	no	no	no	no	no	no	no	no	no	no
2638794493	indole-3-glycerol phosphate synthase	yes	yes	yes	yes	yes	yes	yes	yes	yes	yes	yes	yes	yes	yes	yes	yes	yes	yes	yes	yes	yes	yes
2638794494	anthranilate phosphoribosyltransferase	yes	yes	yes	yes	yes	yes	yes	yes	yes	yes	yes	yes	yes	yes	yes	yes	yes	yes	yes	yes	yes	yes
2638794495	anthranilate synthase, component II	yes	yes	yes	yes	yes	yes	yes	yes	yes	yes	yes	yes	yes	yes	yes	yes	yes	yes	yes	yes	yes	yes
2638794496	anthranilate synthase, component I	yes	yes	yes	yes	yes	yes	yes	yes	yes	yes	yes	yes	yes	yes	yes	yes	yes	yes	yes	yes	yes	yes
2638794497	ribulose-5-phosphate 3-epimerase	yes	yes	yes	yes	yes	yes	yes	yes	yes	yes	yes	yes	yes	yes	yes	yes	yes	yes	yes	yes	yes	yes
2638794498	ApaG protein	yes	yes	yes	yes	yes	yes	yes	yes	yes	yes	yes	yes	yes	yes	yes	yes	yes	yes	yes	yes	yes	yes
2638794499	membrane-bound lytic murein transglycosylase A	yes	yes	yes	yes	yes	yes	yes	yes	yes	yes	yes	yes	yes	yes	yes	yes	yes	yes	yes	yes	yes	yes
2638794500	hippurate hydrolase	yes	yes	yes	yes	yes	yes	yes	yes	yes	yes	yes	yes	yes	yes	yes	yes	yes	yes	yes	yes	no	no
2638794501	dethiobiotin synthase	yes	yes	yes	yes	yes	yes	yes	yes	yes	no	no	no	no	no	no	no	no	no	no	no	no	no
2638794502	8-amino-7-oxononanoate synthase	yes	yes	yes	yes	yes	yes	yes	yes	yes	yes	yes	yes	yes	yes	yes	no	yes	yes	yes	no	yes	no
2638794503	adenosylmethionine-8-amino-7-oxononanoate aminotransferase	yes	yes	yes	yes	yes	yes	yes	yes	yes	yes	yes	yes	yes	yes	yes	yes	yes	yes	yes	yes	no	no
2638794504	biotin synthase	yes	yes	yes	yes	yes	yes	yes	yes	yes	yes	yes	yes	yes	yes	yes	yes	yes	yes	yes	yes	no	no
2638794505	ubiquinone biosynthesis monooxygenase Coq7	yes	yes	yes	yes	yes	yes	yes	yes	yes	yes	yes	yes	yes	yes	yes	yes	yes	yes	yes	yes	yes	yes
2638794506	MraZ protein	yes	yes	yes	yes	yes	yes	yes	yes	yes	yes	yes	yes	yes	yes	yes	yes	yes	yes	yes	yes	no	no
2638794507	16S rRNA (cytosine1402-N4)-methyltransferase	yes	yes	yes	yes	yes	yes	yes	yes	yes	yes	yes	yes	yes	yes	yes	yes	yes	yes	yes	yes	yes	yes
2638794508	cell division protein FtsL	yes	yes	yes	yes	yes	yes	yes	yes	yes	yes	yes	yes	yes	yes	yes	yes	yes	yes	yes	yes	yes	yes
2638794509	peptidoglycan synthetase FtsI	yes	yes	yes	yes	yes	yes	yes	yes	yes	yes	yes	yes	yes	yes	yes	yes	yes	yes	yes	yes	yes	yes
2638794510	UDP-N-acetylmuramoylalanyl-D-glutamate--2,6-diaminopimelate ligase	yes	yes	yes	yes	yes	yes	yes	yes	yes	yes	yes	yes	yes	no	yes	no	no	no	no	no	yes	no
2638794511	UDP-N-acetylmuramoyl-tripeptide--D-alanyl-D-alanine ligase	yes	yes	yes	yes	yes	yes	yes	yes	yes	yes	yes	yes	yes	yes	yes	no	yes	no	yes	no	yes	no
2638794512	Phospho-N-acetylmuramoyl-pentapeptide-transferase	yes	yes	yes	yes	yes	yes	yes	yes	yes	yes	yes	yes	yes	yes	yes	yes	yes	yes	yes	yes	yes	yes
2638794513	UDP-N-acetylmuramoylalanine--D-glutamate ligase	yes	yes	yes	yes	yes	yes	yes	yes	yes	yes	yes	yes	yes	yes	yes	yes	yes	yes	yes	yes	yes	yes
2638794514	cell division-specific peptidoglycan biosynthesis regulator FtsW	yes	yes	yes	yes	yes	yes	yes	yes	yes	yes	yes	yes	yes	yes	yes	yes	yes	yes	yes	yes	yes	yes
2638794515	UDP-N-acetylglucosamine-N-acetylmuramylpentapeptide N-acetylglucosamine transferase	yes	yes	yes	yes	yes	yes	yes	yes	yes	yes	yes	yes	yes	yes	yes	yes	yes	yes	yes	yes	yes	yes
2638794516	UDP-N-acetylmuramate--L-alanine ligase	yes	yes	yes	yes	yes	yes	yes	yes	yes	yes	yes	yes	yes	yes	yes	yes	yes	yes	yes	yes	yes	yes
2638794517	D-alanine--D-alanine ligase	yes	yes	yes	yes	yes	yes	yes	yes	yes	yes	yes	yes	yes	yes	yes	yes	yes	yes	yes	yes	yes	yes
2638794518	cell division protein FtsQ	yes	yes	yes	yes	yes	yes	yes	yes	yes	yes	yes	yes	yes	yes	yes	yes	yes	yes	yes	yes	yes	yes
2638794519	cell division protein FtsA	yes	yes	yes	yes	yes	yes	yes	yes	yes	yes	yes	yes	yes	yes	yes	yes	yes	yes	yes	yes	yes	yes
2638794520	cell division protein FtsZ	yes	yes	yes	yes	yes	yes	yes	yes	yes	yes	yes	yes	yes	yes	yes	yes	yes	yes	yes	yes	yes	yes
2638794521	peroxiredoxin (alkyl hydroperoxide reductase subunit C)	yes	yes	yes	yes	yes	yes	yes	yes	yes	yes	yes	yes	yes	yes	yes	yes	yes	yes	yes	yes	yes	yes
2638794522	UDP-3-O-[3-hydroxymyristoyl] N-acetylglucosamine deacetylase	yes	yes	yes	yes	yes	yes	yes	yes	yes	yes	yes	yes	yes	yes	yes	yes	yes	yes	yes	yes	yes	yes
2638794523	hypothetical protein	yes	yes	yes	yes	yes	yes	yes	yes	yes	yes	yes	yes	yes	no	no	no	no	no	no	no	no	no
2638794524	protein translocase subunit secA	yes	yes	yes	yes	yes	yes	yes	yes	yes	yes	yes	yes	yes	yes	yes	yes	yes	yes	yes	yes	yes	yes
2638794525	isoquinoline 1-oxidoreductase, alpha subunit	yes	yes	yes	yes	yes	yes	yes	yes	yes	yes	yes	yes	yes	no	no	yes	no	no	no	no	no	no
2638794526	isoquinoline 1-oxidoreductase, beta subunit	yes	yes	yes	yes	yes	yes	yes	yes	yes	yes	yes	yes	yes	no	no	yes	no	no	no	no	no	no
2638794527	glutamate N-acetyltransferase	yes	yes	yes	yes	yes	yes	yes	yes	yes	yes	yes	yes	yes	yes	yes	yes	yes	yes	yes	yes	yes	yes
2638794528	hypothetical protein	yes	yes	yes	yes	yes	yes	yes	yes	yes	yes	yes	yes	yes	yes	yes	yes	yes	yes	yes	yes	no	no
2638794529	8-oxo-dGTPase	yes	yes	yes	yes	yes	yes	yes	yes	yes	yes	yes	yes	yes	yes	yes	yes	yes	yes	yes	yes	yes	yes
2638794530	cell division protein ZapD	yes	yes	yes	yes	yes	yes	yes	yes	yes	yes	yes	yes	yes	yes	yes	yes	yes	yes	yes	yes	yes	yes
2638794531	dephospho-CoA kinase	yes	yes	yes	yes	yes	yes	yes	yes	yes	no	yes	yes	yes	no	no	no	yes	no	no	no	no	no
2638794532	leader peptidase (prepilin peptidase) / N-methyltransferase	yes	yes	yes	yes	yes	yes	yes	yes	yes	no	no	no	no	no	no	no	no	no	no	no	no	no
2638794533	type IV pilus assembly protein PilC	yes	yes	yes	yes	yes	yes	yes	yes	yes	yes	yes	yes	yes	no	yes	no	no	no	no	no	yes	no
2638794534	type IV pilus assembly protein PilB	yes	yes	yes	yes	yes	yes	yes	yes	yes	yes	yes	yes	yes	no	yes	no	yes	yes	no	no	yes	no
2638794535	Mg2+ and Co2+ transporter CorB, contains DUF21, CBS pair, and CorC-HlyC domains	yes	yes	yes	yes	yes	yes	yes	yes	yes	yes	yes	yes	yes	yes	yes	yes	yes	yes	yes	yes	yes	yes
2638794536	methylated-DNA-[protein]-cysteine S-methyltransferase	yes	yes	yes	yes	yes	yes	yes	yes	yes	yes	yes	yes	yes	no	yes	no	no	no	no	no	yes	no
2638794537	farnesyl-diphosphate farnesyltransferase	yes	yes	yes	yes	yes	yes	yes	yes	yes	yes	yes	yes	yes	yes	yes	yes	yes	yes	yes	yes	no	no
2638794538	Na+/proline symporter	yes	yes	yes	yes	yes	yes	yes	yes	yes	yes	yes	yes	yes	yes	yes	no	yes	yes	yes	no	no	no
2638794539	ketopantoate reductase	yes	yes	yes	yes	yes	yes	yes	yes	yes	yes	yes	yes	yes	yes	yes	yes	yes	yes	yes	yes	no	no
2638794540	2-keto-4-pentenoate hydratase/2-oxohepta-3-ene-1,7-dioic acid hydratase (catechol pathway)	yes	yes	yes	yes	yes	yes	yes	yes	yes	yes	yes	yes	yes	yes	yes	yes	yes	yes	yes	yes	yes	yes
2638794541	octaprenyl-diphosphate synthase	yes	yes	yes	yes	yes	yes	yes	yes	yes	yes	yes	yes	yes	yes	yes	yes	yes	yes	yes	yes	yes	yes
2638794542	LSU ribosomal protein L21P	yes	yes	yes	yes	yes	yes	yes	yes	yes	yes	yes	yes	yes	yes	yes	yes	yes	yes	yes	yes	yes	yes
2638794543	LSU ribosomal protein L27P	yes	yes	yes	yes	yes	yes	yes	yes	yes	yes	yes	yes	yes	yes	yes	yes	yes	yes	yes	yes	yes	yes
2638794544	GTP-binding protein	yes	yes	yes	yes	yes	yes	yes	yes	yes	yes	yes	yes	yes	yes	yes	yes	yes	yes	yes	yes	yes	yes
2638794545	glutamate 5-kinase	yes	yes	yes	yes	yes	yes	yes	yes	yes	yes	yes	yes	yes	yes	yes	yes	yes	yes	yes	yes	yes	yes
2638794546	CNP1-like family protein	yes	yes	yes	yes	yes	yes	yes	yes	yes	no	yes	yes	yes	yes	yes	no	no	no	no	no	no	no
2638794547	putative (di)nucleoside polyphosphate hydrolase	yes	yes	yes	yes	yes	yes	yes	yes	yes	yes	yes	yes	yes	yes	yes	yes	yes	yes	yes	yes	yes	yes
2638794548	transposase, IS605 OrfB family, central region	yes	yes	no	no	no	no	no	no	no	no	no	no	no	no	no	no	no	no	no	no	no	no
2638794549	prolyl-tRNA synthetase	yes	yes	yes	yes	yes	yes	yes	yes	yes	yes	yes	yes	yes	yes	yes	yes	yes	yes	yes	yes	yes	yes
2638794550	signal recognition particle subunit FFH/SRP54 (srp54)	yes	yes	yes	yes	yes	yes	yes	yes	yes	yes	yes	yes	yes	yes	yes	yes	yes	yes	yes	yes	yes	yes
2638794551	ABC-type uncharacterized transport system, permease component	yes	yes	yes	yes	yes	yes	yes	yes	yes	yes	yes	yes	yes	yes	yes	yes	yes	yes	yes	yes	yes	yes
2638794552	AmpD protein	yes	yes	yes	yes	yes	yes	yes	yes	yes	no	no	no	no	no	no	no	no	no	no	no	no	no
2638794553	ribonucleoside-diphosphate reductase class II	yes	yes	yes	yes	yes	yes	yes	yes	yes	yes	yes	yes	yes	yes	yes	yes	yes	yes	yes	yes	yes	yes
2638794554	ribonucleoside-diphosphate reductase beta chain	yes	yes	yes	yes	yes	yes	yes	yes	yes	yes	yes	yes	yes	yes	yes	yes	yes	yes	yes	yes	yes	yes
2638794555	hypothetical protein	yes	yes	yes	yes	yes	yes	yes	yes	yes	yes	yes	yes	yes	no	yes	yes	yes	yes	yes	no	yes	no
2638794556	adenosine kinase	yes	yes	yes	yes	yes	yes	yes	yes	yes	yes	yes	yes	yes	yes	yes	yes	yes	yes	yes	yes	yes	yes
2638794557	[LSU ribosomal protein L11P]-lysine N-methyltransferase	yes	yes	yes	yes	yes	yes	yes	yes	yes	yes	yes	yes	yes	yes	yes	yes	yes	yes	yes	yes	yes	yes
2638794558	biotin carboxylase	yes	yes	yes	yes	yes	yes	yes	yes	yes	yes	yes	yes	yes	yes	yes	yes	yes	yes	yes	yes	yes	yes
2638794559	biotin carboxyl carrier protein	yes	yes	yes	yes	yes	yes	yes	yes	yes	yes	yes	yes	yes	yes	yes	yes	yes	yes	yes	yes	yes	yes
2638794560	3-dehydroquinate dehydratase	yes	yes	yes	yes	yes	yes	yes	yes	yes	yes	yes	yes	yes	yes	yes	yes	yes	yes	yes	yes	yes	yes
2638794561	Thiol-disulfide isomerase or thioredoxin	yes	yes	yes	yes	yes	yes	yes	yes	yes	yes	yes	no	no	yes	yes	no	yes	yes	yes	no	yes	no
2638794562	UDP-N-acetylmuramate: L-alanyl-gamma-D-glutamyl-meso-diaminopimelate ligase	yes	yes	yes	yes	yes	yes	yes	yes	yes	yes	yes	yes	yes	yes	yes	yes	yes	yes	yes	yes	yes	yes
2638794563	3-oxoacyl-[acyl-carrier-protein] reductase	yes	yes	yes	yes	yes	yes	yes	yes	yes	yes	yes	yes	yes	yes	yes	yes	yes	yes	yes	yes	yes	yes
2638794564	exoribonuclease-2	yes	yes	yes	yes	yes	yes	yes	yes	yes	yes	yes	yes	yes	yes	yes	yes	yes	yes	yes	yes	yes	yes
2638794565	protein TonB	yes	yes	yes	yes	yes	yes	yes	yes	yes	yes	yes	yes	yes	yes	yes	yes	yes	yes	yes	yes	yes	yes
2638794566	shikimate dehydrogenase	yes	yes	yes	yes	yes	yes	yes	yes	yes	yes	yes	yes	yes	yes	yes	no	yes	yes	yes	no	yes	no
2638794567	monofunctional biosynthetic peptidoglycan transglycosylase	yes	yes	yes	yes	yes	yes	yes	yes	yes	yes	yes	yes	yes	yes	yes	yes	yes	yes	yes	yes	yes	yes
2638794568	orotidine-5'-phosphate decarboxylase	yes	yes	yes	yes	yes	yes	yes	yes	yes	yes	yes	yes	yes	yes	yes	yes	yes	yes	yes	yes	yes	yes
2638794569	magnesium transporter	yes	yes	yes	yes	yes	yes	yes	yes	yes	yes	yes	yes	yes	yes	yes	yes	yes	yes	yes	yes	yes	yes
2638794570	nicotinamide-nucleotide amidase	yes	yes	yes	yes	yes	yes	yes	yes	yes	no	yes	yes	yes	yes	no	no	no	no	no	no	no	no
2638794571	phosphatidylglycerophosphatase	yes	yes	yes	yes	yes	yes	yes	yes	yes	yes	yes	yes	yes	no	yes	no	yes	no	no	no	yes	no
2638794572	thiamine-phosphate kinase	yes	yes	yes	yes	yes	yes	yes	yes	yes	no	no	no	no	no	no	no	no	no	no	no	no	no
2638794573	malate dehydrogenase (oxaloacetate-decarboxylating)(NADP+)	yes	yes	yes	yes	yes	yes	yes	yes	yes	yes	yes	yes	yes	yes	yes	yes	yes	yes	yes	yes	no	no
2638794574	Barstar (barnase inhibitor)	yes	yes	yes	yes	yes	yes	yes	yes	yes	yes	yes	yes	yes	yes	yes	yes	yes	yes	yes	yes	yes	yes
2638794575	16S rRNA (uracil1498-N3)-methyltransferase	yes	yes	yes	yes	yes	yes	yes	yes	yes	yes	yes	yes	yes	yes	yes	yes	yes	yes	yes	yes	yes	yes
2638794576	transketolase	yes	yes	yes	yes	yes	yes	yes	yes	yes	yes	yes	yes	yes	yes	yes	yes	yes	yes	yes	yes	yes	yes
2638794577	glyceraldehyde-3-phosphate dehydrogenase (NAD+)	yes	yes	yes	yes	yes	yes	yes	yes	yes	yes	yes	yes	yes	yes	yes	yes	yes	yes	yes	yes	yes	yes
2638794578	ferric uptake regulator, Fur family	yes	yes	yes	yes	yes	yes	yes	yes	yes	yes	yes	yes	yes	yes	yes	yes	yes	yes	yes	yes	yes	yes
2638794579	Beta-barrel assembly machine subunit BamE	yes	yes	yes	yes	yes	yes	yes	yes	yes	yes	yes	yes	yes	yes	yes	yes	yes	yes	yes	yes	yes	yes
2638794580	dihydrodipicolinate reductase	yes	yes	yes	yes	yes	yes	yes	yes	yes	yes	yes	yes	yes	yes	yes	yes	yes	yes	yes	yes	yes	yes
2638794581	leucyl-tRNA synthetase	yes	yes	yes	yes	yes	yes	yes	yes	yes	yes	yes	yes	yes	yes	yes	yes	yes	yes	yes	yes	yes	yes
2638794582	LPS-assembly lipoprotein	yes	yes	yes	yes	yes	yes	yes	yes	yes	yes	yes	yes	yes	yes	yes	yes	yes	yes	yes	yes	yes	yes
2638794583	DNA polymerase III, delta subunit	yes	yes	yes	yes	yes	yes	yes	yes	yes	yes	yes	yes	yes	yes	yes	yes	yes	yes	yes	yes	yes	yes
2638794584	glutamate-5-semialdehyde dehydrogenase	yes	yes	yes	yes	yes	yes	yes	yes	yes	yes	yes	yes	yes	yes	yes	yes	yes	yes	yes	yes	yes	yes
2638794585	putative membrane protein	yes	yes	yes	yes	yes	yes	yes	yes	yes	yes	yes	yes	yes	yes	yes	yes	yes	yes	yes	yes	yes	yes
2638794586	putative N6-adenine-specific DNA methylase	yes	yes	yes	yes	yes	yes	yes	yes	yes	yes	yes	yes	yes	yes	yes	yes	yes	yes	yes	yes	yes	yes
2638794587	Rubredoxin	yes	yes	yes	yes	yes	yes	yes	yes	yes	yes	yes	yes	yes	yes	yes	yes	yes	yes	yes	yes	yes	yes
2638794588	glutamate-1-semialdehyde 2,1-aminomutase	yes	yes	yes	yes	yes	yes	yes	yes	yes	yes	yes	yes	yes	yes	yes	yes	yes	yes	yes	yes	yes	yes
2638794589	Bis(5'nucleosyl)-tetraphosphatase, ApaH	yes	yes	yes	yes	yes	yes	yes	yes	yes	yes	yes	yes	yes	yes	yes	yes	yes	yes	yes	yes	yes	yes
2638794590	deoxyribodipyrimidine photo-lyase type I	yes	yes	yes	yes	yes	yes	yes	yes	yes	yes	yes	yes	yes	yes	yes	yes	yes	yes	yes	yes	yes	yes
2638794591	hypothetical protein	yes	yes	yes	yes	yes	yes	yes	yes	yes	yes	yes	yes	yes	no	yes	no	yes	yes	no	no	no	no
2638794592	DUF218 domain-containing protein	yes	yes	yes	yes	yes	yes	yes	yes	yes	no	yes	no	no	no	no	no	no	yes	yes	no	no	no
2638794593	putative transcriptional regulator	yes	yes	yes	yes	yes	yes	yes	yes	yes	yes	yes	yes	yes	yes	yes	yes	yes	yes	yes	yes	yes	yes
2638794594	putative holliday junction resolvase	yes	yes	yes	yes	yes	yes	yes	yes	yes	yes	yes	yes	yes	no	yes	yes	no	no	no	no	yes	no
2638794595	pyrimidine operon attenuation protein / uracil phosphoribosyltransferase	yes	yes	yes	yes	yes	yes	yes	yes	yes	yes	yes	yes	yes	yes	yes	yes	yes	yes	yes	yes	yes	yes
2638794596	aspartate carbamoyltransferase	yes	yes	yes	yes	yes	yes	yes	yes	yes	yes	yes	yes	yes	yes	yes	yes	yes	yes	yes	yes	yes	yes
2638794597	hypothetical protein	yes	yes	yes	yes	yes	yes	yes	yes	yes	yes	yes	yes	yes	yes	yes	yes	yes	yes	no	no	yes	no
2638794598	hypothetical protein	yes	yes	yes	yes	yes	yes	yes	no	no	no	no	no	no	no	no	no	no	no	no	no	no	no
2638794599	dTDP-glucose 4,6-dehydratase	yes	yes	yes	yes	yes	yes	yes	yes	yes	yes	yes	yes	yes	yes	yes	yes	yes	yes	yes	yes	yes	yes
2638794600	dTDP-4-dehydrorhamnose reductase	yes	yes	yes	yes	yes	yes	yes	yes	yes	no	no	no	no	no	no	no	no	no	no	no	no	no
2638794601	Glucose-1-phosphate thymidylyltransferase	yes	yes	yes	yes	yes	yes	yes	yes	yes	yes	yes	yes	yes	yes	yes	yes	yes	yes	yes	yes	yes	yes
2638794602	dTDP-4-dehydrorhamnose 3,5-epimerase	yes	yes	yes	yes	yes	yes	yes	yes	yes	yes	yes	yes	yes	yes	yes	yes	yes	yes	yes	yes	yes	yes
2638794603	heptosyltransferase-1	yes	yes	yes	yes	yes	yes	yes	yes	yes	yes	yes	yes	yes	no	no	no	yes	yes	no	no	yes	no
2638794604	outer membrane protein	yes	yes	yes	yes	yes	yes	yes	yes	yes	yes	yes	yes	yes	yes	yes	no	yes	yes	yes	no	yes	no
2638794605	undecaprenol kinase	yes	yes	yes	yes	yes	yes	yes	yes	yes	yes	yes	yes	yes	yes	yes	yes	yes	yes	yes	yes	yes	yes
2638794606	Protein of unknown function (DUF2721)	yes	yes	yes	yes	yes	yes	yes	yes	yes	yes	yes	yes	yes	yes	yes	yes	yes	yes	yes	yes	yes	yes
2638794607	UDP-glucuronate decarboxylase	yes	yes	yes	yes	yes	yes	yes	yes	yes	no	yes	yes	yes	yes	yes	no	no	yes	no	no	no	no
2638794608	tRNA (guanine-N7-)-methyltransferase	yes	yes	yes	yes	yes	yes	yes	yes	yes	yes	yes	yes	yes	yes	yes	yes	yes	yes	yes	yes	yes	yes
2638794609	succinate semialdehyde dehydrogenase	yes	yes	yes	yes	yes	yes	yes	yes	yes	yes	yes	yes	yes	yes	yes	yes	yes	no	yes	no	yes	no
2638794610	NusB antitermination factor	yes	yes	yes	yes	yes	yes	yes	yes	yes	yes	yes	yes	yes	yes	yes	yes	yes	yes	yes	yes	yes	yes
2638794611	6,7-dimethyl-8-ribityllumazine synthase	yes	yes	yes	yes	yes	yes	yes	yes	yes	yes	yes	yes	yes	yes	yes	yes	yes	yes	yes	yes	yes	yes
2638794612	GTP cyclohydrolase II /3,4-dihydroxy-2-butanone 4-phosphate synthase	yes	yes	yes	yes	yes	yes	yes	yes	yes	yes	yes	yes	yes	yes	yes	yes	yes	yes	yes	yes	yes	yes
2638794613	hypothetical protein	yes	yes	yes	yes	yes	yes	yes	yes	yes	no	no	no	no	no	no	no	no	no	no	no	no	no
2638794614	type IV fimbrial biogenesis protein FimT	yes	yes	yes	yes	yes	yes	yes	yes	yes	yes	yes	yes	yes	no	yes	no	no	no	no	no	yes	no
2638794615	diaminohydroxyphosphoribosylaminopyrimidine deaminase	yes	yes	yes	yes	yes	yes	yes	yes	yes	yes	yes	yes	yes	yes	yes	yes	yes	yes	yes	yes	yes	yes
2638794616	riboflavin synthase alpha chain	yes	yes	yes	yes	yes	yes	yes	yes	yes	yes	yes	yes	yes	yes	yes	yes	yes	yes	yes	yes	yes	yes
2638794617	preQ(0) biosynthesis protein QueC	yes	yes	yes	yes	yes	yes	yes	yes	yes	yes	yes	yes	yes	yes	yes	yes	yes	yes	yes	yes	yes	yes
2638794618	tol-pal system protein YbgF	yes	yes	yes	yes	yes	yes	yes	yes	yes	yes	yes	yes	yes	yes	yes	yes	yes	yes	yes	yes	yes	yes
2638794619	peptidoglycan-associated lipoprotein	yes	yes	yes	yes	yes	yes	yes	yes	yes	yes	yes	yes	yes	yes	yes	yes	yes	yes	yes	yes	yes	yes
2638794620	TolB protein	yes	yes	yes	yes	yes	yes	yes	yes	yes	yes	yes	yes	yes	yes	yes	yes	yes	yes	yes	yes	yes	yes
2638794621	Cell division and transport-associated protein TolA	yes	yes	yes	yes	yes	yes	yes	yes	yes	yes	yes	yes	yes	yes	yes	yes	yes	yes	yes	yes	yes	yes
2638794622	Cell division and transport-associated protein TolR	yes	yes	yes	yes	yes	yes	yes	yes	yes	yes	yes	yes	yes	yes	yes	yes	yes	yes	yes	yes	yes	yes
2638794623	Cell division and transport-associated protein TolQ	yes	yes	yes	yes	yes	yes	yes	yes	yes	yes	yes	yes	yes	yes	yes	yes	yes	yes	yes	yes	yes	yes
2638794624	serine hydroxymethyltransferase	yes	yes	yes	yes	yes	yes	yes	yes	yes	yes	yes	yes	yes	yes	yes	yes	yes	yes	yes	yes	yes	yes
2638794625	transcriptional repressor NrdR	yes	yes	yes	yes	yes	yes	yes	yes	yes	yes	yes	yes	yes	yes	yes	yes	yes	yes	yes	yes	yes	yes
2638794626	Adenylate kinase	yes	yes	yes	yes	yes	yes	yes	yes	yes	yes	yes	yes	yes	yes	yes	yes	yes	yes	yes	yes	yes	yes
2638794627	3-deoxy-manno-octulosonate cytidylyltransferase (CMP-KDO synthetase)	yes	yes	yes	yes	yes	yes	yes	yes	yes	yes	yes	yes	yes	yes	yes	yes	yes	yes	yes	yes	yes	yes
2638794628	hypothetical protein	yes	yes	yes	yes	yes	yes	yes	yes	yes	yes	yes	yes	yes	yes	yes	yes	yes	yes	yes	yes	yes	yes
2638794629	lipid-A-disaccharide kinase	yes	yes	yes	yes	yes	yes	yes	yes	yes	yes	yes	yes	yes	yes	yes	no	yes	no	no	no	yes	no
2638794630	biopolymer transport protein ExbD	yes	yes	yes	yes	yes	yes	yes	yes	yes	yes	yes	yes	yes	no	yes	yes	yes	yes	yes	no	yes	no
2638794631	biopolymer transport protein ExbB	yes	yes	yes	yes	yes	yes	yes	yes	yes	yes	yes	yes	yes	yes	yes	yes	yes	yes	yes	yes	yes	yes
2638794632	Exodeoxyribonuclease VII large subunit	yes	yes	yes	yes	yes	yes	yes	yes	yes	yes	yes	yes	yes	yes	yes	yes	yes	yes	yes	yes	yes	yes
2638794633	UDP-N-acetylmuramate dehydrogenase	yes	yes	yes	yes	yes	yes	yes	yes	yes	yes	yes	yes	yes	no	yes	no	yes	yes	no	no	yes	no
2638794634	hypothetical protein	yes	yes	yes	yes	yes	yes	yes	yes	yes	yes	yes	yes	yes	yes	yes	yes	yes	yes	yes	yes	yes	yes
2638794635	tyrosine recombinase XerD subunit	yes	yes	yes	yes	yes	yes	yes	yes	yes	yes	yes	yes	yes	yes	yes	yes	yes	yes	yes	yes	yes	yes
2638794636	acyl-phosphate glycerol-3-phosphate acyltransferase	yes	yes	yes	yes	yes	yes	yes	yes	yes	yes	yes	yes	yes	yes	yes	yes	yes	yes	yes	yes	yes	yes
2638794637	Uncharacterized conserved protein, MAPEG superfamily	yes	yes	yes	yes	yes	yes	yes	yes	yes	yes	yes	yes	yes	yes	yes	yes	yes	yes	yes	yes	yes	yes
2638794638	GTP cyclohydrolase I	yes	yes	yes	yes	yes	yes	yes	yes	yes	yes	yes	yes	yes	yes	yes	yes	yes	yes	yes	yes	no	no
2638794639	hypothetical protein	yes	yes	no	yes	no	yes	yes	yes	no	no	no	no	no	no	no	no	no	no	no	no	no	no
2638794640	High potential iron-sulfur protein	yes	yes	yes	yes	yes	yes	yes	yes	yes	yes	no	yes	yes	yes	yes	yes	yes	yes	yes	no	yes	no
2638794641	transposase	yes	no	yes	no	yes	yes	yes	no	no	no	no	no	no	no	yes	no	no	no	no	no	no	no
2638794642	Transposase InsO and inactivated derivatives	yes	yes	yes	yes	yes	yes	yes	yes	yes	no	yes	no	no	yes	yes	no	no	no	no	no	no	no
2638794643	CBS domain-containing membrane protein	yes	yes	yes	yes	yes	yes	yes	yes	yes	yes	no	yes	yes	yes	yes	no	yes	yes	no	no	yes	no
2638794644	hypothetical protein	yes	yes	yes	no	yes	yes	yes	no	no	yes	yes	yes	yes	yes	no	yes	yes	yes	no	no	yes	no
2638794645	GDP-L-fucose synthase	yes	yes	yes	yes	yes	yes	yes	yes	yes	yes	yes	yes	yes	yes	yes	no	yes	yes	no	no	no	no
2638794646	Glycosyltransferase involved in LPS biosynthesis, GR25 family	yes	no	no	yes	no	no	no	no	no	no	no	no	no	no	no	no	no	no	no	no	no	no
2638794647	Glycosyltransferase family 10 (fucosyltransferase) C-term	yes	no	no	yes	no	no	no	no	no	no	no	no	no	no	no	no	no	no	no	no	no	no
2638794648	hypothetical protein	yes	no	no	no	no	no	no	no	no	no	no	no	no	no	no	no	no	no	no	no	no	no
2638794649	Glycosyltransferase involved in cell wall bisynthesis	yes	no	no	no	no	no	no	no	no	no	no	no	no	no	no	no	no	no	no	no	no	no
2638794650	hypothetical protein	yes	no	no	no	no	no	no	no	no	no	no	no	no	no	no	no	no	no	no	no	no	no
2638794651	Exostosin family protein	yes	no	no	no	no	no	no	no	no	no	no	no	no	no	no	no	no	no	no	no	no	no
2638794652	hypothetical protein	yes	no	no	no	no	no	no	no	no	no	no	no	no	no	no	no	no	no	no	no	no	no
2638794653	mannose-1-phosphate guanylyltransferase / mannose-6-phosphate isomerase	yes	yes	yes	yes	yes	yes	yes	yes	yes	yes	yes	yes	yes	yes	yes	yes	yes	yes	no	no	yes	no
2638794654	GDPmannose 4,6-dehydratase	yes	no	no	no	yes	no	no	no	no	yes	no	no	no	no	no	no	yes	no	no	no	no	no
2638794655	GDPmannose 4,6-dehydratase	yes	yes	yes	yes	yes	yes	yes	yes	yes	yes	yes	yes	yes	yes	yes	no	yes	yes	yes	no	no	no
2638794656	Membrane protein involved in the export of O-antigen and teichoic acid	yes	no	no	no	no	no	no	no	no	no	no	no	no	no	no	no	no	no	no	no	no	no
2638794657	Methyltransferase domain-containing protein	yes	no	no	no	no	no	no	no	no	no	no	no	no	no	no	no	no	no	no	no	no	no
2638794658	UDP-N-acetylmuramyl pentapeptide phosphotransferase/UDP-N-acetylglucosamine-1-phosphate transferase	yes	no	no	no	no	no	no	no	no	no	no	no	no	no	no	no	no	no	no	no	no	no
2638794659	Glycosyl transferase family 2	yes	no	no	no	no	no	no	no	no	no	no	no	no	no	no	no	no	no	no	no	no	no
2638794660	rhamnosyltransferase	yes	no	no	no	no	no	no	no	no	no	no	no	no	no	no	no	no	no	no	no	no	no
2638794661	Glycosyltransferase involved in cell wall bisynthesis	yes	no	no	no	no	no	no	no	no	no	no	no	no	no	no	no	no	no	no	no	no	no
2638794662	ATP-binding cassette, subfamily C, exporter for protease/lipase	yes	no	no	no	no	no	no	no	no	no	no	no	no	no	no	no	no	no	no	no	no	no
2638794663	membrane fusion protein, protease secretion system	yes	no	no	no	no	no	no	no	no	no	no	no	no	no	no	no	no	no	no	no	no	no
2638794664	outer membrane protein HasF	yes	no	no	no	no	no	no	no	no	no	no	no	no	no	no	no	no	no	no	no	no	no
2638794665	lipopolysaccharide transport system permease protein	yes	no	no	no	no	no	no	no	no	no	no	no	no	no	no	no	no	no	no	no	no	no
2638794666	lipopolysaccharide transport system ATP-binding protein	yes	no	no	no	no	no	no	no	no	no	no	no	no	no	no	no	no	no	no	no	no	no
2638794667	hypothetical protein	yes	no	no	no	no	no	no	no	no	no	no	no	no	no	no	no	no	no	no	no	no	no
2638794668	Glycosyltransferase involved in cell wall bisynthesis	yes	no	no	no	no	no	no	no	no	no	no	no	no	no	no	no	no	no	no	no	no	no
2638794669	Peptidoglycan/LPS O-acetylase OafA/YrhL, contains acyltransferase and SGNH-hydrolase domains	yes	no	no	no	no	no	no	no	no	no	no	no	no	no	no	no	no	no	no	no	no	no
2638794670	hypothetical protein	yes	no	no	no	no	no	no	no	no	no	no	no	no	no	no	no	no	no	no	no	no	no
2638794671	cAMP-binding domain of CRP or a regulatory subunit of cAMP-dependent protein kinases	yes	no	no	no	no	no	no	no	no	no	no	no	no	no	no	no	no	no	no	no	no	no
2638794672	protein of unknown function (DUF4214)	yes	no	no	no	no	no	no	no	no	no	no	no	no	no	no	no	no	no	no	no	no	no
2638794673	hypothetical protein	yes	no	no	no	no	no	no	no	no	no	no	no	no	no	no	no	no	no	no	no	no	no
2638794674	phenylacetate-CoA ligase	yes	no	no	no	no	no	no	no	no	no	no	no	no	no	no	no	no	no	no	no	no	no
2638794675	Predicted O-linked N-acetylglucosamine transferase, SPINDLY family	yes	no	no	no	no	no	no	no	no	no	no	no	no	no	no	no	no	no	no	no	no	no
2638794676	hypothetical protein	yes	no	no	no	no	no	no	no	no	no	no	no	no	no	no	no	no	no	no	no	no	no
2638794677	hypothetical protein	yes	no	no	no	no	no	no	no	no	no	no	no	no	no	no	no	no	no	no	no	no	no
2638794678	hypothetical protein	yes	no	no	no	no	no	no	no	no	no	no	no	no	no	no	no	no	no	no	no	no	no
2638794679	hypothetical protein	yes	no	no	no	no	no	no	no	no	no	no	no	no	no	no	no	no	no	no	no	no	no
2638794680	Polymer-forming protein	yes	no	no	no	no	no	no	no	no	no	no	no	no	no	no	no	no	no	no	no	no	no
2638794681	Polymer-forming protein	yes	no	no	no	no	no	no	no	no	no	no	no	no	no	no	no	no	no	no	no	no	no
2638794682	protein CcmA, bactofilin family	yes	no	no	no	no	no	no	no	no	no	no	no	no	no	no	no	no	no	no	no	no	no
2638794683	Murein DD-endopeptidase MepM and murein hydrolase activator NlpD, contain LysM domain	yes	no	no	no	no	no	no	no	no	no	no	no	no	no	no	no	no	no	no	no	no	no
2638794684	hypothetical protein	yes	no	no	no	no	no	no	no	no	no	no	no	no	no	no	no	no	no	no	no	no	no
2638794685	hypothetical protein	yes	no	no	no	no	no	no	no	no	no	no	no	no	no	no	no	no	no	no	no	no	no
2638794686	hypothetical protein	yes	no	no	no	no	no	no	no	no	no	no	no	no	no	no	no	no	no	no	no	no	no
2638794687	hypothetical protein	yes	no	no	no	no	no	no	no	no	no	no	no	no	no	no	no	no	no	no	no	no	no
2638794688	hypothetical protein	yes	no	no	no	no	no	no	no	no	no	no	no	no	no	no	no	no	no	no	no	no	no
2638794689	hypothetical protein	yes	no	no	no	no	no	no	no	no	no	no	no	no	no	no	no	no	no	no	no	no	no
2638794690	Sulfotransferase family protein	yes	no	no	no	no	no	no	no	no	no	no	no	no	no	no	no	no	no	no	no	no	no
2638794691	Sulfotransferase family protein	yes	no	no	no	no	no	no	no	no	no	no	no	no	no	no	no	no	no	no	no	no	no
2638794692	Methyltransferase domain-containing protein	yes	no	no	no	no	no	no	no	no	no	no	no	no	no	no	no	no	no	no	no	no	no
2638794693	hypothetical protein	yes	no	no	no	no	no	no	no	no	no	no	no	no	no	no	no	no	no	no	no	no	no
2638794694	Sulfite exporter TauE/SafE	yes	yes	yes	yes	yes	yes	yes	yes	yes	yes	yes	no	no	yes	no	yes	no	yes	no	no	yes	no
2638794695	two-component system, OmpR family, sensor histidine kinase KdpD	yes	no	no	no	no	no	no	no	no	no	no	no	no	no	no	no	no	no	no	no	no	no
2638794696	capsular polysaccharide export protein	yes	no	no	no	no	no	no	no	no	no	no	no	no	no	no	no	no	no	no	no	no	no
2638794697	polysaccharide export outer membrane protein	yes	no	no	no	no	no	no	no	no	no	no	no	no	no	no	no	no	no	no	no	no	no
2638794698	Glycosyltransferase, GT2 family	yes	no	no	no	no	no	no	no	no	no	no	no	no	no	no	no	no	no	no	no	no	no
2638794699	Glycosyltransferase involved in cell wall bisynthesis	yes	no	no	no	no	no	no	no	no	no	no	no	no	no	no	no	no	no	no	no	no	no
2638794700	Sulfotransferase family protein	yes	no	no	no	no	no	no	no	no	no	no	no	no	no	no	no	no	no	no	no	no	no
2638794701	Methyltransferase domain-containing protein	yes	no	no	no	no	no	no	no	no	no	no	no	no	no	no	no	no	no	no	no	no	no
2638794702	Protein of unknown function (DUF563)	yes	no	no	no	no	no	no	no	no	no	no	no	no	no	no	no	no	no	no	no	no	no
2638794703	methyltransferase, FkbM family	yes	no	no	no	no	no	no	no	no	no	no	no	no	no	no	no	no	no	no	no	no	no
2638794704	capsular polysaccharide transport system ATP-binding protein	yes	no	no	no	no	no	no	no	no	no	no	no	no	no	no	no	no	no	no	no	no	no
2638794705	capsular polysaccharide transport system permease protein	yes	no	no	no	no	no	no	no	no	no	no	no	no	no	no	no	no	no	no	no	no	no
2638794706	capsular polysaccharide transport system permease protein	yes	no	no	no	no	no	no	no	no	no	no	no	no	no	no	no	no	no	no	no	no	no
2638794707	adenylylsulfate kinase /sulfate adenylyltransferase subunit 1	yes	no	no	no	no	no	no	no	no	no	no	no	no	no	no	no	no	no	no	no	no	no
2638794708	sulfate adenylyltransferase subunit 2	yes	no	no	no	no	no	no	no	no	no	no	no	no	no	no	no	no	no	no	no	no	no
2638794709	3'(2'), 5'-bisphosphate nucleotidase	yes	no	no	no	no	no	no	no	no	no	no	no	no	no	no	no	no	no	no	no	no	no
2638794710	hypothetical protein	yes	no	no	no	no	no	no	no	no	no	no	no	no	no	no	no	no	no	no	no	no	no
2638794711	hypothetical protein	yes	no	no	no	no	no	no	no	no	no	no	no	no	no	no	no	no	no	no	no	no	no
2638794712	hypothetical protein	yes	no	no	no	no	no	no	no	no	no	no	no	no	no	no	no	no	no	no	no	no	no
2638794713	hypothetical protein	yes	no	no	no	no	no	no	no	no	no	no	no	no	no	no	no	no	no	no	no	no	no
2638794714	Glycosyltransferase involved in cell wall bisynthesis	yes	no	no	no	no	no	no	no	no	no	no	no	no	no	no	no	no	no	no	no	no	no
2638794715	Capsule polysaccharide biosynthesis protein	yes	no	no	no	no	no	no	no	no	no	no	no	no	no	no	no	no	no	no	no	no	no
2638794716	Hint domain-containing protein	yes	no	no	no	no	no	no	no	no	no	no	no	no	no	no	no	no	no	no	no	no	no
2638794717	Tetratricopeptide repeat-containing protein	yes	no	no	no	no	no	no	no	no	no	no	no	no	no	no	no	no	no	no	no	no	no
2638794718	hypothetical protein	yes	no	no	no	no	no	no	no	no	no	no	no	no	no	no	no	no	no	no	no	no	no
2638794719	hypothetical protein	yes	no	no	no	no	no	no	no	no	no	no	no	no	no	no	no	no	no	no	no	no	no
2638794720	Phosphopantetheine attachment site	yes	no	no	no	no	no	no	no	no	no	no	no	no	no	no	no	no	no	no	no	no	no
2638794721	hypothetical protein	yes	no	no	no	no	no	no	no	no	no	no	no	no	no	no	no	no	no	no	no	no	no
2638794722	Sulfotransferase family protein	yes	no	no	no	no	no	no	no	no	no	no	no	no	no	no	no	no	no	no	no	no	no
2638794723	Cytochrome P450	yes	no	no	no	no	no	no	no	no	no	no	no	no	no	no	no	no	no	no	no	no	no
2638794724	Outer membrane protein TolC	yes	no	no	no	no	no	no	no	no	no	no	no	no	no	no	no	no	no	no	no	no	no
2638794725	Acyl-CoA synthetase (AMP-forming)/AMP-acid ligase II	yes	no	no	no	no	no	no	no	no	no	no	no	no	no	no	no	no	no	no	no	no	no
2638794726	Phosphopantetheine attachment site	yes	no	no	no	no	no	no	no	no	no	no	no	no	no	no	no	no	no	no	no	no	no
2638794727	hypothetical protein	yes	no	no	no	no	no	no	no	no	no	no	no	no	no	no	no	no	no	no	no	no	no
2638794728	Tripartite-type tricarboxylate transporter, receptor component TctC	yes	no	no	no	no	no	no	no	no	no	no	no	no	no	no	no	no	no	no	no	no	no
2638794729	hypothetical protein	yes	no	no	no	no	no	no	no	no	no	no	no	no	no	no	no	no	no	no	no	no	no
2638794731	hypothetical protein	yes	no	no	no	no	no	no	no	no	no	no	no	no	no	no	no	no	no	no	no	no	no
2638794732	ATP-grasp domain-containing protein	yes	no	no	no	no	no	no	no	no	no	no	no	no	no	no	no	no	no	no	no	no	no
2638794733	hypothetical protein	yes	no	no	no	no	no	no	no	no	no	no	no	no	no	no	no	no	no	no	no	no	no
2638794734	hypothetical protein	yes	no	no	no	no	no	no	no	no	no	no	no	no	no	no	no	no	no	no	no	no	no
2638794735	hypothetical protein	yes	no	no	no	no	no	no	no	no	no	no	no	no	no	no	no	no	no	no	no	no	no
2638794736	CobQ/CobB/MinD/ParA nucleotide binding domain-containing protein	yes	no	no	no	no	no	no	no	no	no	no	no	no	yes	no	no	no	no	no	no	no	no
2638794737	Transglycosylase SLT domain-containing protein	yes	no	no	no	no	no	no	no	no	no	no	no	no	no	no	no	no	no	no	no	no	no
2638794738	hypothetical protein	yes	no	no	no	no	no	no	no	no	no	no	no	no	no	no	no	no	no	no	no	no	no
2638794739	Glycosyltransferase involved in cell wall bisynthesis	yes	no	no	no	no	no	no	no	no	no	no	no	no	no	no	no	no	no	no	no	no	no
2638794740	Transglutaminase-like enzyme, putative cysteine protease	yes	no	no	no	no	no	no	no	no	no	no	no	no	no	no	no	no	no	no	no	no	no
2638794741	hypothetical protein	yes	no	no	no	no	no	no	no	no	no	no	no	no	no	no	no	no	no	no	no	no	no
2638794742	Glycosyl transferase family 2	yes	no	no	no	no	no	no	no	no	no	no	no	no	no	no	no	no	no	no	no	no	no
2638794743	hypothetical protein	yes	no	no	no	no	no	no	no	no	no	no	no	no	no	no	no	no	no	no	no	no	no
2638794744	Biotin-requiring enzyme	yes	no	no	no	no	no	no	no	no	no	no	no	no	no	no	no	no	no	no	no	no	no
2638794745	hypothetical protein	yes	no	no	no	no	no	no	no	no	no	no	no	no	no	no	no	no	no	no	no	no	no
2638794746	carbonic anhydrase	yes	no	no	no	no	no	no	no	no	no	no	no	no	no	no	no	no	no	no	no	no	no
2638794747	Integrase core domain-containing protein	yes	no	no	no	no	no	no	no	no	no	no	no	no	no	no	no	no	no	no	no	no	no
2638794748	putative transposase	yes	no	no	no	no	no	no	no	no	no	no	no	no	no	no	no	no	no	no	no	no	no
2638794749	Ca2+:H+ antiporter	yes	yes	yes	yes	yes	yes	yes	yes	yes	yes	yes	yes	yes	yes	yes	yes	yes	yes	yes	yes	no	no
2638794750	sirohydrochlorin cobaltochelatase	yes	yes	yes	yes	yes	yes	yes	yes	yes	yes	yes	yes	yes	yes	yes	yes	yes	yes	yes	yes	no	no
2638794751	uroporphyrinogen-III C-methyltransferase	yes	yes	yes	yes	yes	yes	yes	yes	yes	yes	yes	yes	yes	yes	yes	yes	yes	yes	yes	yes	no	no
2638794752	Uncharacterized conserved protein, DUF934 family	yes	yes	yes	yes	yes	yes	yes	yes	yes	yes	yes	yes	yes	no	yes	yes	yes	yes	yes	no	no	no
2638794753	sulfite reductase (NADPH) beta subunit	yes	yes	yes	yes	yes	yes	yes	yes	yes	yes	yes	yes	yes	yes	yes	yes	yes	yes	yes	yes	no	no
2638794754	hypothetical protein	yes	yes	yes	yes	yes	yes	yes	yes	yes	yes	yes	yes	yes	yes	yes	no	yes	no	no	no	no	no
2638794755	hypothetical protein	yes	yes	yes	yes	yes	yes	yes	yes	yes	yes	yes	yes	yes	yes	yes	no	yes	yes	yes	no	no	no
2638794756	Uncharacterized membrane protein HdeD, DUF308 family	yes	yes	yes	yes	yes	yes	yes	yes	yes	yes	yes	yes	yes	yes	yes	yes	yes	yes	no	no	no	no
2638794757	hypothetical protein	yes	yes	yes	yes	yes	yes	yes	yes	yes	yes	yes	yes	no	yes	yes	yes	yes	yes	yes	no	no	no
2638794758	iron complex outermembrane recepter protein	yes	yes	yes	yes	yes	no	no	yes	no	yes	yes	yes	yes	yes	no	yes	no	no	no	no	no	no
2638794759	Glucose/arabinose dehydrogenase, beta-propeller fold	yes	yes	yes	yes	yes	no	no	yes	no	yes	yes	yes	yes	yes	no	yes	no	no	no	no	no	no
2638794760	Cytochrome c553	yes	yes	yes	yes	yes	no	no	yes	no	yes	yes	yes	yes	yes	no	yes	no	no	no	no	no	no
2638794761	Peptidoglycan/LPS O-acetylase OafA/YrhL, contains acyltransferase and SGNH-hydrolase domains	yes	yes	yes	yes	yes	yes	yes	yes	yes	yes	yes	yes	yes	yes	no	no	no	no	no	no	no	no
2638794762	ribosome-associated protein	yes	yes	yes	yes	yes	yes	yes	yes	yes	yes	yes	yes	yes	yes	yes	yes	yes	yes	yes	yes	no	no
2638794763	choline dehydrogenase	yes	yes	yes	yes	yes	yes	yes	yes	yes	yes	yes	yes	yes	yes	yes	yes	yes	yes	yes	yes	no	no
2638794764	O-acetylserine/cysteine efflux transporter	yes	yes	yes	yes	yes	yes	yes	yes	yes	yes	yes	yes	yes	yes	yes	yes	yes	yes	yes	yes	no	no
2638794765	amino acid/amide ABC transporter substrate-binding protein, HAAT family	yes	yes	yes	yes	yes	yes	yes	yes	yes	yes	yes	yes	yes	yes	yes	yes	yes	yes	no	no	yes	no
2638794766	amino acid/amide ABC transporter membrane protein 1, HAAT family	yes	yes	yes	yes	yes	yes	yes	yes	yes	yes	yes	yes	yes	yes	yes	yes	yes	yes	no	no	no	no
2638794767	amino acid/amide ABC transporter membrane protein 2, HAAT family /amino acid/amide ABC transporter ATP-binding protein 1, HAAT family	yes	yes	yes	yes	yes	yes	yes	yes	yes	yes	yes	yes	yes	yes	yes	yes	yes	yes	no	no	no	no
2638794768	amino acid/amide ABC transporter ATP-binding protein 2, HAAT family	yes	yes	yes	yes	yes	yes	yes	yes	yes	yes	yes	yes	yes	yes	yes	yes	yes	yes	no	no	no	no
2638794769	hypothetical protein	yes	yes	yes	yes	yes	yes	yes	yes	yes	yes	yes	no	no	no	yes	no	no	no	no	no	yes	no
2638794770	hypothetical protein	yes	yes	yes	yes	yes	yes	yes	yes	yes	yes	no	no	no	no	yes	no	yes	no	yes	no	yes	no
2638794771	hypothetical protein	yes	yes	yes	yes	yes	yes	yes	yes	yes	yes	yes	yes	yes	no	yes	yes	yes	yes	yes	no	yes	no
2638794772	hypothetical protein	yes	yes	yes	yes	yes	yes	yes	yes	yes	yes	yes	yes	yes	yes	yes	yes	yes	yes	yes	yes	yes	yes
2638794773	endonuclease G	yes	yes	yes	yes	yes	yes	yes	yes	yes	yes	yes	yes	yes	yes	yes	no	no	yes	no	no	yes	no
2638794774	Transglycosylase SLT domain-containing protein	yes	yes	yes	yes	yes	yes	yes	yes	yes	yes	yes	yes	yes	yes	yes	no	yes	yes	yes	no	yes	no
2638794775	FKBP-type peptidyl-prolyl cis-trans isomerase FkpA	yes	yes	yes	yes	yes	yes	yes	yes	yes	yes	yes	yes	yes	yes	yes	yes	yes	yes	yes	yes	no	no
2638794776	isocitrate dehydrogenase	yes	yes	yes	yes	yes	yes	yes	yes	yes	yes	yes	yes	yes	yes	yes	yes	yes	yes	yes	yes	yes	yes
2638794777	Sensors of blue-light using FAD	yes	yes	yes	yes	yes	yes	yes	yes	yes	yes	yes	yes	yes	no	yes	no	no	no	no	no	yes	no
2638794778	sulfoxide reductase catalytic subunit YedY	yes	yes	yes	yes	yes	yes	yes	yes	yes	yes	yes	yes	yes	yes	yes	yes	yes	yes	yes	yes	yes	yes
2638794779	apolipoprotein D and lipocalin family protein	yes	yes	yes	yes	yes	yes	yes	yes	yes	yes	yes	yes	yes	yes	yes	yes	yes	yes	yes	yes	yes	yes
2638794780	4-hydroxybutyryl-CoA dehydratase / vinylacetyl-CoA-Delta-isomerase	yes	yes	yes	yes	yes	yes	yes	yes	yes	no	no	no	no	no	no	no	no	no	no	no	no	no
2638794781	DNA-binding transcriptional regulator, AcrR family	yes	yes	yes	yes	yes	yes	yes	yes	yes	no	no	no	no	no	no	no	no	no	no	no	no	no
2638794782	Nicotinamidase-related amidase	yes	yes	yes	yes	yes	yes	yes	yes	yes	no	no	no	no	no	no	no	no	no	no	no	no	no
2638794783	3-hydroxy acid dehydrogenase / malonic semialdehyde reductase	yes	yes	yes	yes	yes	yes	yes	yes	yes	yes	yes	yes	yes	yes	no	yes	yes	yes	yes	no	no	no
2638794784	Protein of unknown function (DUF2889)	yes	yes	yes	yes	yes	yes	yes	yes	yes	yes	yes	yes	yes	yes	yes	yes	yes	yes	yes	yes	yes	yes
2638794785	ribosomal small subunit pseudouridine synthase A	yes	yes	yes	yes	yes	yes	yes	yes	yes	yes	yes	yes	yes	yes	yes	yes	yes	yes	yes	yes	yes	yes
2638794786	4a-hydroxytetrahydrobiopterin dehydratase	yes	yes	yes	yes	yes	yes	yes	yes	yes	no	no	no	no	no	no	no	no	no	no	no	no	no
2638794787	hypothetical protein	yes	yes	yes	yes	yes	yes	yes	yes	yes	yes	yes	yes	yes	yes	yes	yes	yes	yes	yes	yes	yes	yes
2638794788	hypothetical protein	yes	yes	yes	yes	yes	yes	yes	yes	yes	no	no	no	no	no	no	no	no	no	no	no	no	no
2638794789	Putative SOS response-associated peptidase YedK	yes	yes	yes	yes	yes	yes	yes	yes	yes	yes	yes	yes	yes	no	yes	yes	no	no	no	no	no	no
2638794790	peptidyl-prolyl cis-trans isomerase C	yes	yes	yes	yes	yes	yes	yes	yes	yes	yes	yes	yes	yes	no	yes	no	yes	no	no	no	yes	no
2638794791	dihydrofolate reductase	yes	yes	yes	yes	yes	yes	yes	yes	yes	yes	yes	yes	yes	yes	yes	yes	yes	yes	yes	yes	yes	yes
2638794792	thymidylate synthase	yes	yes	yes	yes	yes	yes	yes	yes	yes	yes	yes	yes	yes	yes	yes	yes	yes	yes	yes	yes	yes	yes
2638794793	thioredoxin reductase (NADPH)	yes	yes	yes	yes	yes	yes	yes	yes	yes	yes	yes	yes	yes	yes	yes	yes	yes	yes	yes	yes	no	no
2638794794	ferredoxin	yes	yes	yes	yes	yes	yes	yes	yes	yes	yes	yes	yes	yes	yes	yes	yes	yes	yes	yes	yes	yes	yes
2638794795	gluconate 2-dehydrogenase	yes	yes	yes	yes	yes	yes	yes	yes	yes	yes	yes	yes	yes	yes	yes	yes	yes	yes	yes	yes	no	no
2638794796	hypothetical protein	yes	yes	yes	yes	yes	yes	yes	yes	yes	yes	yes	yes	yes	yes	yes	yes	yes	yes	yes	yes	yes	yes
2638794797	molybdopterin molybdochelatase	yes	yes	yes	yes	yes	yes	yes	yes	yes	yes	yes	yes	yes	yes	yes	yes	yes	yes	yes	yes	yes	yes
2638794798	molybdenum cofactor guanylyltransferase	yes	yes	yes	yes	yes	yes	yes	yes	yes	yes	yes	yes	yes	yes	yes	yes	yes	yes	yes	yes	yes	yes
2638794799	cyclic pyranopterin monophosphate synthase subunit MoaA	yes	yes	yes	yes	yes	yes	yes	yes	yes	yes	yes	yes	yes	yes	yes	yes	yes	yes	yes	yes	no	no
2638794800	RNAse E	yes	yes	yes	yes	yes	yes	yes	yes	yes	yes	yes	yes	yes	yes	yes	yes	yes	yes	yes	yes	yes	yes
2638794801	ribosomal large subunit pseudouridine synthase C	yes	yes	yes	yes	yes	yes	yes	yes	yes	yes	yes	yes	yes	yes	yes	yes	yes	yes	yes	yes	yes	yes
2638794802	phosphoglycolate phosphatase	yes	yes	yes	yes	yes	yes	yes	yes	yes	yes	yes	yes	yes	yes	yes	yes	yes	yes	yes	yes	yes	yes
2638794803	protease-4	yes	yes	yes	yes	yes	yes	yes	yes	yes	yes	yes	yes	yes	yes	yes	yes	yes	yes	yes	yes	yes	yes
2638794804	16S rRNA (cytidine1402-2'-O)-methyltransferase	yes	yes	yes	yes	yes	yes	yes	yes	yes	yes	yes	yes	yes	yes	yes	yes	yes	yes	yes	yes	yes	yes
2638794805	septum formation protein	yes	yes	yes	yes	yes	yes	yes	yes	yes	yes	yes	yes	yes	yes	yes	yes	yes	yes	yes	yes	yes	yes
2638794806	uncharacterized protein	yes	yes	yes	yes	yes	yes	yes	yes	yes	yes	yes	yes	yes	no	yes	no	yes	yes	no	no	yes	no
2638794807	LSU ribosomal protein L32P	yes	yes	yes	yes	yes	yes	yes	yes	yes	yes	yes	yes	yes	yes	yes	yes	yes	yes	yes	yes	yes	yes
2638794808	phosphate:acyl-[acyl carrier protein] acyltransferase	yes	yes	yes	yes	yes	yes	yes	yes	yes	yes	yes	yes	yes	yes	yes	yes	yes	yes	yes	yes	yes	yes
2638794809	3-oxoacyl-[acyl-carrier-protein] synthase-3	yes	yes	yes	yes	yes	yes	yes	yes	yes	yes	yes	yes	yes	yes	yes	yes	yes	yes	yes	yes	yes	yes
2638794810	[Acyl-carrier-protein] S-malonyltransferase	yes	yes	yes	yes	yes	yes	yes	yes	yes	yes	yes	yes	yes	yes	yes	yes	yes	yes	yes	yes	yes	yes
2638794811	3-oxoacyl-[acyl-carrier-protein] reductase	yes	yes	yes	yes	yes	yes	yes	yes	yes	yes	yes	yes	yes	yes	yes	yes	yes	yes	yes	yes	yes	yes
2638794812	acyl carrier protein	yes	yes	yes	yes	yes	yes	yes	yes	yes	yes	yes	yes	yes	yes	yes	yes	yes	yes	yes	yes	yes	yes
2638794813	3-oxoacyl-[acyl-carrier-protein] synthase II	yes	yes	yes	yes	yes	yes	yes	yes	yes	yes	yes	yes	yes	yes	yes	yes	yes	yes	yes	yes	yes	yes
2638794814	serine protease Do	yes	yes	yes	yes	yes	yes	yes	yes	yes	yes	yes	yes	yes	yes	yes	yes	yes	yes	yes	yes	yes	yes
2638794815	GTP-binding protein LepA	yes	yes	yes	yes	yes	yes	yes	yes	yes	yes	yes	yes	yes	yes	yes	yes	yes	yes	yes	yes	yes	yes
2638794816	signal peptidase I	yes	yes	yes	yes	yes	yes	yes	yes	yes	yes	yes	yes	yes	yes	yes	yes	yes	yes	yes	yes	yes	yes
2638794817	RNAse III	yes	yes	yes	yes	yes	yes	yes	yes	yes	yes	yes	yes	yes	yes	yes	yes	yes	yes	yes	yes	yes	yes
2638794818	GTP-binding protein Era	yes	yes	yes	yes	yes	yes	yes	yes	yes	yes	yes	yes	yes	yes	yes	yes	yes	yes	yes	yes	yes	yes
2638794819	DNA replication and repair protein RecO	yes	yes	yes	yes	yes	yes	yes	yes	yes	yes	yes	yes	yes	yes	yes	yes	yes	yes	yes	yes	yes	yes
2638794820	pyridoxine 5'-phosphate synthase	yes	yes	yes	yes	yes	yes	yes	yes	yes	yes	yes	yes	yes	yes	yes	yes	yes	yes	yes	yes	no	no
2638794821	holo-[acyl-carrier protein] synthase	yes	yes	yes	yes	yes	yes	yes	yes	yes	yes	yes	yes	yes	yes	yes	yes	yes	yes	yes	yes	yes	yes
2638794822	beta-N-acetylhexosaminidase	yes	yes	yes	yes	yes	yes	yes	yes	yes	yes	yes	yes	yes	yes	yes	yes	yes	yes	yes	yes	yes	yes
2638794823	carbonic anhydrase	yes	yes	yes	yes	yes	yes	yes	yes	yes	no	no	no	no	no	no	no	no	no	no	no	no	no
2638794824	translation elongation factor P (EF-P)	yes	yes	yes	yes	yes	yes	yes	yes	yes	yes	yes	yes	yes	yes	yes	yes	yes	yes	yes	yes	yes	yes
2638794825	conserved hypothetical protein, PP_1857 family	yes	yes	yes	yes	yes	yes	yes	yes	yes	yes	yes	yes	yes	yes	yes	yes	yes	yes	yes	yes	yes	yes
2638794826	Excinuclease ABC subunit C	yes	yes	yes	yes	yes	yes	yes	yes	yes	yes	yes	yes	yes	yes	yes	yes	yes	yes	yes	yes	yes	yes
2638794827	CDP-diacylglycerol--glycerol-3-phosphate 3-phosphatidyltransferase	yes	yes	yes	yes	yes	yes	yes	yes	yes	yes	yes	yes	yes	yes	yes	yes	yes	yes	yes	yes	yes	yes
2638794830	hypothetical protein	yes	yes	yes	yes	yes	yes	yes	yes	yes	yes	no	yes	yes	no	yes	yes	no	yes	no	no	no	no
2638794831	SOS-response transcriptional repressor, LexA	yes	yes	yes	yes	yes	yes	yes	yes	yes	yes	yes	yes	yes	yes	yes	yes	yes	yes	yes	yes	yes	yes
2638794832	L-asparaginase	yes	yes	yes	yes	yes	yes	yes	yes	yes	yes	yes	yes	yes	no	yes	yes	yes	yes	yes	no	no	no
2638794833	SSU ribosomal protein S6P	yes	yes	yes	yes	yes	yes	yes	yes	yes	yes	yes	yes	yes	yes	yes	yes	yes	yes	yes	yes	yes	yes
2638794834	restart primosome assembly protein PriB	yes	yes	yes	yes	yes	yes	yes	yes	yes	yes	yes	yes	yes	yes	yes	yes	yes	yes	yes	yes	yes	yes
2638794835	SSU ribosomal protein S18P	yes	yes	yes	yes	yes	yes	yes	yes	yes	yes	yes	yes	yes	yes	yes	yes	yes	yes	yes	yes	yes	yes
2638794836	LSU ribosomal protein L9P	yes	yes	yes	yes	yes	yes	yes	yes	yes	yes	yes	yes	yes	yes	yes	yes	yes	yes	yes	yes	yes	yes
2638794837	primary replicative DNA helicase	yes	yes	yes	yes	yes	yes	yes	yes	yes	yes	yes	yes	yes	yes	yes	yes	yes	yes	yes	yes	yes	yes
2638794838	hypothetical protein	yes	yes	yes	yes	yes	yes	yes	yes	yes	yes	yes	no	no	yes	yes	no	yes	yes	no	no	no	no
2638794839	small conductance mechanosensitive channel	yes	yes	yes	yes	yes	yes	yes	yes	yes	no	no	no	no	no	yes	yes	yes	yes	no	no	no	no
2638794840	NlpC/P60 family protein	yes	yes	yes	yes	yes	yes	yes	yes	yes	yes	yes	yes	yes	yes	yes	yes	yes	yes	yes	yes	no	no
2638794841	PhoH-like ATPase	yes	yes	yes	yes	yes	yes	yes	yes	yes	yes	yes	yes	yes	yes	yes	yes	yes	yes	yes	yes	no	no
2638794842	peroxiredoxin Q/BCP	yes	yes	yes	yes	yes	yes	yes	yes	yes	yes	yes	yes	yes	yes	yes	yes	yes	yes	yes	yes	yes	yes
2638794843	Peptidoglycan/xylan/chitin deacetylase, PgdA/CDA1 family	yes	yes	yes	yes	yes	yes	yes	yes	yes	yes	yes	yes	yes	yes	yes	yes	yes	yes	yes	yes	yes	yes
2638794844	Nucleoside-diphosphate-sugar epimerase	yes	yes	yes	yes	yes	yes	yes	yes	yes	yes	yes	yes	yes	yes	yes	yes	yes	yes	yes	yes	yes	yes
2638794845	methionyl-tRNA formyltransferase	yes	yes	yes	yes	yes	yes	yes	yes	yes	yes	yes	yes	yes	yes	yes	yes	yes	yes	yes	yes	yes	yes
2638794846	undecaprenyl-phosphate 4-deoxy-4-formamido-L-arabinose transferase	yes	yes	yes	yes	yes	yes	yes	yes	yes	yes	yes	yes	yes	yes	yes	yes	yes	yes	yes	yes	yes	yes
2638794847	dTDP-4-amino-4,6-dideoxygalactose transaminase	yes	yes	yes	yes	yes	yes	yes	yes	yes	yes	yes	yes	yes	yes	yes	yes	yes	yes	yes	yes	yes	yes
2638794848	4-amino-4-deoxy-L-arabinose transferase	yes	yes	yes	yes	yes	yes	yes	yes	yes	yes	yes	yes	yes	yes	yes	yes	yes	yes	yes	yes	yes	yes
2638794849	Uncharacterized conserved protein, contains Mth938-like domain	yes	yes	yes	yes	yes	yes	yes	yes	yes	yes	yes	yes	yes	yes	yes	yes	yes	yes	yes	yes	yes	yes
2638794850	alanine-synthesizing transaminase	yes	yes	yes	yes	yes	yes	yes	yes	yes	yes	yes	yes	yes	yes	yes	yes	yes	yes	yes	yes	yes	yes
2638794851	homoserine dehydrogenase	yes	yes	yes	yes	yes	yes	yes	yes	yes	yes	yes	yes	yes	yes	yes	yes	yes	yes	yes	yes	yes	yes
2638794852	L-threonine synthase	yes	yes	yes	yes	yes	yes	yes	yes	yes	yes	yes	yes	yes	yes	yes	yes	yes	yes	yes	yes	yes	yes
2638794853	molybdopterin molybdotransferase	yes	yes	yes	yes	yes	yes	yes	yes	yes	yes	yes	yes	yes	yes	yes	yes	yes	yes	yes	yes	yes	yes
2638794854	molybdopterin synthase subunit MoaD	yes	yes	yes	yes	yes	yes	yes	yes	yes	yes	yes	yes	yes	yes	no	no	no	no	no	no	no	no
2638794855	molybdopterin synthase subunit MoaE	yes	yes	yes	yes	yes	yes	yes	yes	yes	yes	yes	yes	yes	yes	yes	yes	yes	yes	yes	yes	yes	yes
2638794856	para-nitrobenzyl esterase	yes	yes	yes	yes	yes	yes	yes	yes	yes	no	no	yes	yes	yes	yes	no	no	yes	no	no	no	no
2638794857	oxalate/formate antiporter	yes	yes	yes	yes	yes	yes	yes	yes	yes	yes	yes	yes	yes	yes	no	yes	no	no	no	no	no	no
2638794858	gamma-glutamyltranspeptidase / glutathione hydrolase	yes	yes	yes	yes	yes	yes	yes	yes	yes	yes	yes	yes	yes	yes	yes	yes	yes	yes	yes	yes	no	no
2638794859	ATP-dependent Clp protease ATP-binding subunit ClpB	yes	yes	yes	yes	yes	yes	yes	yes	yes	yes	yes	yes	yes	yes	yes	yes	yes	yes	yes	yes	yes	yes
2638794860	hypothetical protein	yes	yes	yes	yes	yes	yes	yes	yes	yes	yes	yes	yes	yes	yes	yes	yes	yes	yes	yes	yes	yes	yes
2638794861	Tripartite-type tricarboxylate transporter, receptor component TctC	yes	yes	yes	yes	yes	yes	yes	yes	yes	yes	yes	yes	yes	yes	yes	no	no	yes	no	no	yes	no
2638794862	Predicted arabinose efflux permease, MFS family	yes	yes	yes	yes	yes	yes	yes	yes	yes	yes	yes	yes	yes	yes	yes	yes	yes	yes	yes	yes	no	no
2638794863	Cu2+-exporting ATPase	yes	yes	yes	yes	yes	yes	yes	yes	yes	yes	yes	yes	yes	yes	yes	yes	yes	yes	yes	yes	yes	yes
2638794864	cytochrome oxidase maturation protein, cbb3-type	yes	yes	no	yes	yes	yes	yes	yes	no	yes	yes	yes	yes	yes	yes	no	yes	yes	no	no	yes	no
2638794865	cytochrome c oxidase cbb3-type subunit 1	yes	yes	yes	yes	yes	yes	yes	yes	yes	yes	yes	yes	yes	yes	yes	yes	yes	yes	yes	yes	yes	yes
2638794866	cytochrome c oxidase cbb3-type subunit 2	yes	yes	yes	yes	yes	yes	yes	yes	yes	yes	yes	yes	yes	yes	yes	yes	yes	yes	yes	yes	yes	yes
2638794867	cytochrome c oxidase cbb3-type subunit 4	yes	yes	yes	yes	yes	yes	yes	yes	yes	yes	yes	yes	yes	yes	yes	yes	yes	yes	yes	yes	yes	yes
2638794868	cytochrome c oxidase cbb3-type subunit 3	yes	yes	yes	yes	yes	yes	yes	yes	yes	yes	yes	yes	yes	yes	yes	yes	yes	yes	yes	yes	yes	yes
2638794869	cytochrome c oxidase accessory protein FixG	yes	yes	yes	yes	yes	yes	yes	yes	yes	yes	yes	yes	yes	yes	yes	yes	yes	yes	yes	yes	yes	yes
2638794870	hypothetical protein	yes	yes	yes	yes	yes	yes	yes	yes	yes	yes	yes	yes	yes	yes	yes	yes	yes	yes	yes	yes	yes	yes
2638794871	hypothetical protein	yes	yes	yes	yes	yes	yes	yes	yes	yes	yes	yes	yes	yes	yes	yes	yes	yes	yes	yes	yes	yes	yes
2638794872	CRP/FNR family transcriptional regulator, anaerobic regulatory protein	yes	yes	yes	yes	yes	yes	yes	yes	yes	yes	yes	yes	yes	yes	yes	yes	yes	yes	yes	yes	yes	yes
2638794873	hypothetical protein	yes	yes	yes	yes	yes	yes	yes	yes	yes	yes	yes	yes	yes	yes	yes	yes	yes	yes	yes	yes	yes	yes
2638794874	Uncharacterized membrane protein	yes	yes	yes	yes	yes	yes	yes	yes	yes	yes	yes	yes	yes	yes	yes	no	yes	no	yes	no	yes	no
2638794875	Nucleotide-binding universal stress protein, UspA family	yes	yes	yes	yes	yes	yes	yes	yes	yes	yes	yes	yes	yes	yes	yes	yes	yes	yes	yes	yes	yes	yes
2638794876	Peptidase family M23	yes	yes	yes	yes	yes	yes	yes	yes	yes	yes	yes	yes	yes	yes	yes	no	no	yes	no	no	yes	no
2638794877	3-hydroxyacyl-CoA dehydrogenase	yes	yes	yes	yes	yes	yes	yes	yes	yes	no	no	no	no	yes	yes	no	no	no	no	no	no	no
2638794878	L-alanine-DL-glutamate epimerase	yes	yes	yes	yes	yes	yes	yes	yes	yes	yes	yes	yes	yes	yes	yes	no	yes	yes	yes	no	no	no
2638794879	TRAP transporter, 4TM/12TM fusion protein	yes	yes	yes	yes	yes	yes	yes	yes	yes	yes	yes	yes	yes	yes	yes	no	yes	yes	yes	no	yes	no
2638794880	hypothetical protein	yes	yes	yes	yes	yes	yes	yes	yes	yes	yes	yes	yes	yes	yes	yes	no	yes	yes	yes	no	yes	no
2638794881	4-hydroxy-tetrahydrodipicolinate synthase	yes	yes	yes	yes	yes	yes	yes	yes	yes	yes	yes	yes	yes	yes	yes	no	yes	yes	yes	no	yes	no
2638794882	Lactate dehydrogenase	yes	yes	yes	yes	yes	yes	yes	yes	yes	yes	yes	yes	yes	yes	yes	no	yes	yes	yes	no	no	no
2638794883	3-hydroxybutyryl-CoA dehydrogenase	yes	yes	yes	yes	yes	yes	yes	yes	yes	yes	yes	yes	yes	yes	yes	no	yes	yes	yes	no	no	no
2638794884	Predicted arabinose efflux permease, MFS family	yes	yes	yes	yes	yes	yes	yes	yes	yes	yes	yes	yes	yes	yes	yes	yes	no	yes	no	no	yes	no
2638794885	Cytochrome b	yes	yes	yes	yes	yes	yes	yes	yes	yes	yes	yes	yes	yes	yes	yes	no	no	no	no	no	yes	no
2638794886	Cytochrome c556	yes	yes	yes	yes	yes	yes	yes	yes	yes	yes	yes	yes	yes	yes	yes	no	no	no	no	no	yes	no
2638794887	Zn-dependent protease (includes SpoIVFB)	yes	yes	yes	yes	yes	yes	yes	yes	yes	yes	yes	yes	yes	yes	yes	yes	yes	yes	yes	yes	yes	yes
2638794888	hypothetical protein	yes	yes	yes	yes	yes	yes	yes	yes	yes	yes	yes	yes	yes	yes	yes	yes	yes	yes	yes	yes	no	no
2638794889	hypothetical protein	yes	yes	yes	yes	yes	yes	yes	yes	yes	yes	yes	yes	yes	yes	yes	yes	yes	yes	yes	yes	yes	yes
2638794890	Aromatic ring-opening dioxygenase, catalytic subunit, LigB family	yes	yes	yes	yes	yes	yes	yes	yes	yes	yes	yes	yes	yes	yes	yes	yes	yes	yes	yes	yes	yes	yes
2638794891	camphor resistance protein CrcB	yes	yes	yes	yes	yes	yes	yes	yes	yes	yes	yes	yes	yes	yes	yes	no	yes	yes	yes	no	no	no
2638794892	Tripartite-type tricarboxylate transporter, receptor component TctC	yes	yes	yes	yes	yes	yes	yes	yes	yes	yes	yes	yes	yes	yes	yes	no	yes	no	yes	no	yes	no
2638794893	chromate transporter	yes	yes	yes	yes	yes	yes	yes	yes	yes	yes	yes	yes	yes	yes	yes	yes	yes	no	yes	no	yes	no
2638794894	chromate transporter	yes	yes	yes	yes	yes	yes	yes	yes	yes	yes	yes	yes	yes	yes	yes	yes	no	no	yes	no	no	no
2638794895	Lactate dehydrogenase	yes	yes	yes	yes	yes	yes	yes	yes	yes	yes	yes	yes	yes	yes	yes	yes	yes	yes	yes	yes	yes	yes
2638794896	2-methylcitrate dehydratase PrpD	yes	yes	yes	yes	yes	yes	yes	yes	yes	yes	yes	yes	yes	yes	no	no	no	yes	no	no	yes	no
2638794897	Tripartite-type tricarboxylate transporter, receptor component TctC	yes	yes	yes	yes	yes	yes	yes	yes	yes	yes	yes	yes	yes	yes	no	no	no	yes	no	no	yes	no
2638794898	UPF0176 protein	yes	yes	yes	yes	yes	yes	yes	yes	yes	yes	yes	yes	yes	yes	yes	yes	yes	yes	yes	yes	yes	yes
2638794899	Tripartite-type tricarboxylate transporter, receptor component TctC	yes	yes	yes	yes	yes	yes	yes	yes	yes	yes	yes	yes	yes	yes	yes	no	no	no	yes	no	yes	no
2638794900	Alkylhydroperoxidase family enzyme, contains CxxC motif	yes	yes	yes	yes	yes	yes	yes	yes	yes	yes	yes	yes	yes	yes	yes	no	yes	yes	yes	no	no	no
2638794901	hypothetical protein	yes	yes	yes	yes	yes	yes	yes	yes	yes	yes	yes	yes	yes	yes	yes	yes	no	no	no	no	no	no
2638794902	Methylase of polypeptide chain release factors	yes	yes	yes	yes	yes	yes	yes	yes	yes	yes	yes	yes	yes	yes	yes	no	no	yes	no	no	no	no
2638794903	Predicted O-linked N-acetylglucosamine transferase, SPINDLY family	yes	yes	yes	yes	yes	yes	yes	yes	yes	no	no	no	no	no	no	no	no	no	no	no	yes	no
2638794904	hypothetical protein	yes	no	no	no	no	no	no	no	no	no	no	no	no	no	no	no	no	no	no	no	no	no
2638794905	hypothetical protein	yes	no	no	no	no	no	no	no	no	no	no	no	no	no	no	no	no	no	no	no	no	no
2638794906	hypothetical protein	yes	no	no	no	no	no	no	no	no	no	no	no	no	no	no	no	no	no	no	no	no	no
2638794907	hypothetical protein	yes	no	no	no	no	no	no	no	no	no	no	no	no	no	no	no	no	no	no	no	no	no
2638794908	Glycosyltransferase involved in cell wall bisynthesis	yes	no	no	no	no	no	no	no	no	no	no	no	no	no	no	no	no	no	no	no	no	no
2638794909	Methyltransferase domain-containing protein	yes	no	no	no	no	no	no	no	no	no	no	no	no	no	no	no	no	no	no	no	no	no
2638794910	hypothetical protein	yes	no	no	no	no	no	no	no	no	no	no	no	no	no	no	no	no	no	no	no	no	no
2638794912	phosphoglycolate phosphatase	yes	yes	yes	yes	yes	yes	yes	yes	yes	yes	yes	yes	yes	yes	yes	yes	yes	yes	yes	yes	no	no
2638794913	3-demethylubiquinone-9 3-methyltransferase	yes	yes	yes	yes	yes	yes	yes	yes	yes	yes	yes	yes	yes	yes	yes	yes	yes	yes	yes	yes	yes	yes
2638794914	OmpA-OmpF porin, OOP family	yes	yes	yes	yes	yes	yes	yes	yes	yes	yes	yes	yes	yes	yes	yes	yes	yes	yes	yes	yes	yes	yes
2638794915	DNA gyrase subunit A	yes	yes	yes	yes	yes	yes	yes	yes	yes	yes	yes	yes	yes	yes	yes	yes	yes	yes	yes	yes	yes	yes
2638794916	phosphoserine aminotransferase apoenzyme	yes	yes	yes	yes	yes	yes	yes	yes	yes	yes	yes	yes	yes	yes	yes	yes	yes	yes	yes	yes	yes	yes
2638794917	chorismate mutase	yes	yes	yes	yes	yes	yes	yes	yes	yes	yes	yes	yes	yes	yes	yes	yes	yes	yes	yes	yes	yes	yes
2638794918	histidinol-phosphate aminotransferase	yes	yes	yes	yes	yes	yes	yes	yes	yes	yes	yes	yes	yes	yes	yes	yes	yes	yes	yes	yes	yes	yes
2638794919	prephenate dehydrogenase	yes	yes	yes	yes	yes	yes	yes	yes	yes	yes	yes	yes	yes	yes	yes	yes	yes	yes	yes	yes	yes	yes
2638794920	3-phosphoshikimate 1-carboxyvinyltransferase	yes	yes	yes	yes	yes	yes	yes	yes	yes	yes	yes	yes	yes	yes	yes	yes	yes	yes	yes	yes	yes	yes
2638794921	cytidylate kinase	yes	yes	yes	yes	yes	yes	yes	yes	yes	yes	yes	yes	yes	yes	yes	yes	yes	yes	yes	yes	yes	yes
2638794922	SSU ribosomal protein S1P	yes	yes	yes	yes	yes	yes	yes	yes	yes	yes	yes	yes	yes	yes	yes	yes	yes	yes	yes	yes	yes	yes
2638794923	integration host factor subunit beta	yes	yes	yes	yes	yes	yes	yes	yes	yes	yes	yes	yes	yes	yes	yes	yes	yes	yes	yes	yes	yes	yes
2638794924	Lipopolysaccharide biosynthesis regulator YciM, contains six TPR domains and a predicted metal-binding C-terminal domain	yes	yes	yes	yes	yes	yes	yes	yes	yes	yes	yes	yes	yes	yes	yes	yes	yes	yes	yes	yes	yes	yes
2638794925	UDP-glucose dehydrogenase	yes	yes	yes	yes	yes	yes	yes	yes	yes	yes	yes	yes	yes	yes	yes	yes	yes	yes	yes	yes	yes	yes
2638794926	rfaE bifunctional protein, domain I	yes	yes	yes	yes	yes	yes	yes	yes	yes	yes	yes	yes	yes	yes	yes	yes	yes	yes	yes	yes	yes	yes
2638794927	ADP-glyceromanno-heptose 6-epimerase precursor	yes	yes	yes	yes	yes	yes	yes	yes	yes	yes	yes	yes	yes	yes	yes	yes	yes	yes	yes	yes	yes	yes
2638794928	hypothetical protein	yes	yes	yes	yes	yes	yes	yes	yes	yes	yes	no	no	no	no	no	no	no	no	no	no	no	no
2638794929	competence protein ComEA helix-hairpin-helix repeat region	yes	yes	yes	yes	yes	yes	yes	yes	yes	yes	yes	yes	yes	no	yes	yes	yes	yes	yes	no	yes	no
2638794930	cysteine synthase	yes	yes	yes	yes	yes	yes	yes	yes	yes	yes	yes	yes	yes	yes	yes	yes	yes	yes	yes	yes	no	no
2638794931	membrane-bound lytic murein transglycosylase B	yes	yes	yes	yes	yes	yes	yes	yes	yes	yes	yes	yes	yes	yes	yes	yes	yes	yes	yes	yes	yes	yes
2638794932	Acetoin utilization deacetylase AcuC	yes	yes	yes	yes	yes	yes	yes	yes	yes	yes	yes	yes	yes	yes	yes	yes	yes	yes	yes	yes	no	no
2638794933	fatty-acyl-CoA synthase	yes	yes	yes	yes	yes	yes	yes	yes	yes	yes	yes	yes	yes	yes	yes	yes	yes	yes	yes	yes	yes	yes
2638794934	electron transfer flavoprotein beta subunit	yes	yes	yes	yes	yes	yes	yes	yes	yes	yes	yes	yes	yes	yes	yes	yes	yes	yes	yes	yes	yes	yes
2638794935	electron transfer flavoprotein alpha subunit apoprotein	yes	yes	yes	yes	yes	yes	yes	yes	yes	yes	yes	yes	yes	yes	yes	yes	yes	yes	yes	yes	yes	yes
2638794936	hypothetical protein	yes	yes	yes	yes	yes	yes	yes	yes	yes	yes	yes	yes	yes	yes	yes	yes	yes	yes	yes	yes	yes	yes
2638794937	hypothetical protein	yes	yes	yes	yes	yes	yes	yes	yes	yes	yes	yes	yes	yes	yes	yes	yes	yes	yes	yes	yes	yes	yes
2638794938	Heat shock protein HslJ	yes	yes	yes	yes	yes	yes	yes	yes	yes	yes	yes	yes	yes	yes	yes	yes	yes	yes	yes	yes	yes	yes
2638794939	SSU ribosomal protein S16P	yes	yes	yes	yes	yes	yes	yes	yes	yes	yes	yes	yes	yes	yes	yes	yes	yes	yes	yes	yes	yes	yes
2638794940	16S rRNA processing protein RimM	yes	yes	yes	yes	yes	yes	yes	yes	yes	yes	yes	yes	yes	yes	yes	yes	yes	yes	yes	yes	yes	yes
2638794941	tRNA (Guanine37-N(1)-) methyltransferase	yes	yes	yes	yes	yes	yes	yes	yes	yes	yes	yes	yes	yes	yes	yes	yes	yes	yes	yes	yes	yes	yes
2638794942	LSU ribosomal protein L19P	yes	yes	yes	yes	yes	yes	yes	yes	yes	yes	yes	yes	yes	yes	yes	yes	yes	yes	yes	yes	yes	yes
2638794943	8-oxo-dGTP pyrophosphatase MutT, NUDIX family	yes	yes	yes	yes	yes	yes	yes	yes	yes	yes	yes	yes	yes	yes	yes	yes	yes	yes	yes	yes	no	no
2638794944	adenosylcobinamide-phosphate synthase	yes	yes	yes	yes	yes	yes	yes	yes	yes	yes	yes	yes	yes	yes	yes	yes	yes	yes	yes	yes	yes	yes
2638794945	ribosome biogenesis GTPase	yes	yes	yes	yes	yes	yes	yes	yes	yes	yes	yes	yes	yes	yes	yes	yes	no	yes	yes	no	yes	no
2638794946	STE24 endopeptidase	yes	yes	yes	yes	yes	yes	yes	yes	yes	yes	yes	yes	yes	yes	yes	yes	yes	yes	yes	yes	yes	yes
2638794947	oligoribonuclease	yes	yes	yes	yes	yes	yes	yes	yes	yes	yes	yes	yes	yes	yes	yes	yes	yes	yes	yes	yes	yes	yes
2638794948	molybdopterin adenylyltransferase	yes	yes	yes	yes	yes	yes	yes	yes	yes	yes	yes	yes	yes	yes	yes	yes	yes	yes	yes	yes	no	no
2638794949	microcin-processing peptidase 1. Unknown type peptidase. MEROPS family U62	yes	yes	yes	yes	yes	yes	yes	yes	yes	yes	yes	yes	yes	yes	yes	yes	yes	yes	yes	yes	yes	yes
2638794950	Tat (twin-arginine translocation) pathway signal sequence	yes	yes	yes	yes	yes	yes	yes	yes	yes	yes	yes	yes	yes	yes	yes	no	yes	yes	yes	no	yes	no
2638794951	NRAMP (natural resistance-associated macrophage protein) metal ion transporters	yes	yes	yes	yes	yes	yes	yes	yes	yes	yes	yes	yes	yes	no	no	no	no	no	no	no	no	no
2638794952	hypothetical protein	yes	yes	yes	yes	yes	yes	yes	yes	yes	yes	yes	no	no	no	yes	no	yes	no	yes	no	no	no
2638794953	phospholipase/carboxylesterase	yes	yes	yes	yes	yes	yes	yes	yes	yes	yes	yes	yes	yes	yes	yes	no	yes	no	yes	no	yes	no
2638794954	hypothetical protein	yes	yes	yes	yes	yes	yes	yes	yes	yes	yes	yes	yes	yes	no	yes	no	no	no	no	no	no	no
2638794955	hypothetical protein	yes	yes	yes	yes	yes	yes	yes	yes	yes	no	no	no	no	no	no	no	no	no	no	no	no	no
2638794956	hypothetical protein	yes	yes	yes	yes	yes	yes	yes	yes	yes	yes	yes	yes	yes	yes	yes	no	no	no	no	no	yes	no
2638794957	Uncharacterized membrane protein, DUF485 family	yes	yes	yes	yes	yes	yes	yes	yes	yes	no	no	no	no	yes	no	yes	no	no	no	no	no	no
2638794958	cation/acetate symporter	yes	yes	yes	yes	yes	yes	yes	yes	yes	no	no	no	no	yes	no	yes	no	no	no	no	no	no
2638794959	DNA polymerase-3 subunit epsilon	yes	yes	yes	yes	yes	yes	yes	yes	yes	no	no	no	no	yes	no	yes	no	no	no	no	no	no
2638794960	CBS domain-containing protein	yes	yes	yes	yes	yes	yes	yes	yes	yes	no	no	no	no	yes	no	yes	no	no	no	no	no	no
2638794961	Protein of unknown function (DUF4239)	yes	yes	yes	yes	yes	yes	yes	yes	yes	no	yes	yes	yes	no	no	no	no	no	no	no	no	no
2638794962	citrate lyase subunit beta / citryl-CoA lyase	yes	yes	yes	yes	yes	yes	yes	yes	yes	no	yes	yes	yes	yes	no	no	no	no	no	no	no	no
2638794963	acetyltransferase	yes	yes	yes	yes	yes	yes	yes	yes	yes	no	no	no	no	no	no	no	no	no	no	no	no	no
2638794964	Glutathione S-transferase	yes	yes	yes	yes	yes	yes	yes	yes	yes	no	no	no	no	no	no	no	no	no	no	no	no	no
2638794965	hypothetical protein	yes	yes	yes	yes	yes	yes	yes	yes	yes	no	no	no	no	no	no	no	no	no	no	no	no	no
2638794966	protein-tyrosine phosphatase	yes	yes	yes	yes	yes	yes	yes	yes	yes	no	no	no	no	no	no	no	no	no	no	no	no	no
2638794967	hypothetical protein	yes	yes	yes	yes	yes	yes	yes	yes	yes	no	no	no	no	no	no	no	no	no	no	no	no	no
2638794968	Phytochelatin synthase	yes	yes	yes	yes	yes	yes	yes	yes	yes	no	no	no	no	no	no	no	no	no	no	no	no	no
2638794969	hypothetical protein	yes	yes	yes	yes	yes	yes	yes	yes	yes	no	no	no	no	no	no	no	no	no	no	no	no	no
2638794970	hydroxylaminobenzene mutase	yes	yes	yes	yes	yes	yes	yes	yes	yes	no	no	no	no	no	no	yes	no	no	no	no	no	no
2638794971	Alpha/beta hydrolase family protein	yes	no	no	no	yes	yes	yes	yes	no	no	no	no	no	no	no	yes	no	no	yes	no	no	no
2638794972	Uncharacterized conserved protein GlcG, DUF336 family	yes	yes	yes	yes	yes	yes	yes	yes	yes	no	no	no	no	no	no	no	no	no	no	no	no	no
2638794973	chloride channel protein, CIC family	yes	yes	yes	yes	yes	yes	yes	yes	yes	yes	no	no	no	no	no	no	no	no	no	no	no	no
2638794974	pyruvate dehydrogenase (quinone)	yes	yes	yes	yes	yes	yes	yes	yes	yes	no	no	yes	no	no	no	no	no	no	no	no	no	no
2638794975	hypothetical protein	yes	yes	yes	yes	yes	yes	yes	yes	yes	no	no	no	no	no	no	no	no	no	no	no	no	no
2638794976	Cytochrome c, mono- and diheme variants	yes	yes	yes	yes	yes	yes	yes	yes	yes	no	no	no	no	no	no	no	no	no	no	no	no	no
2638794977	DoxX protein	yes	yes	no	yes	yes	yes	yes	yes	no	no	no	no	no	no	no	no	no	no	no	no	no	no
2638794978	hypothetical protein	yes	yes	no	yes	yes	yes	yes	yes	no	no	no	no	no	no	no	no	no	no	no	no	no	no
2638794979	hypothetical protein	yes	yes	yes	yes	yes	yes	yes	yes	yes	no	no	no	no	no	no	no	no	no	no	no	no	no
2638794980	hypothetical protein	yes	yes	yes	yes	yes	yes	yes	yes	yes	no	no	no	no	no	no	no	no	no	no	no	no	no
2638794981	Uncharacterized membrane protein	yes	yes	yes	yes	yes	yes	yes	yes	yes	no	no	no	no	no	no	no	no	no	no	no	no	no
2638794982	hypothetical protein	yes	yes	yes	yes	yes	yes	yes	yes	yes	no	no	no	no	no	no	no	no	no	no	no	no	no
2638794983	hypothetical protein	yes	yes	yes	yes	yes	yes	yes	yes	yes	no	no	no	no	no	no	no	no	no	no	no	no	no
2638794984	Helix-turn-helix domain-containing protein	yes	yes	yes	yes	yes	yes	yes	yes	yes	no	no	no	no	no	no	no	no	no	no	no	no	no
2638794985	hypothetical protein	yes	yes	yes	yes	yes	yes	yes	yes	yes	no	yes	no	yes	no	yes	yes	yes	yes	no	no	no	no
2638794986	Uncharacterized conserved protein, DUF2252 family	yes	yes	yes	yes	yes	yes	yes	yes	yes	no	no	yes	yes	no	yes	no	no	no	yes	no	no	no
2638794987	hypothetical protein	yes	yes	yes	yes	yes	yes	yes	yes	yes	no	no	no	no	no	no	no	no	no	no	no	no	no
2638794988	Transglutaminase-like superfamily protein	yes	no	no	no	no	no	no	no	no	no	no	no	no	no	no	no	no	no	no	no	no	no
2638794989	hypothetical protein	yes	no	no	no	no	no	no	no	no	no	no	no	no	no	no	no	no	no	no	no	no	no
2638794990	Glycine zipper	yes	no	no	no	no	no	no	no	no	no	no	no	no	no	no	no	no	no	no	no	no	no
2638794991	BON domain-containing protein	yes	no	no	no	no	no	no	no	no	no	no	no	no	no	no	no	no	no	no	no	no	no
2638794992	Protein of unknown function (DUF3309)	yes	no	no	no	no	no	no	no	no	no	no	no	no	no	no	no	no	no	no	no	no	no
2638794993	Uncharacterized conserved protein YjbJ, UPF0337 family	yes	no	no	no	no	no	no	no	no	no	no	no	no	no	no	no	no	no	no	no	no	no
2638794994	hypothetical protein	yes	no	no	no	no	no	no	no	no	no	no	no	no	no	no	no	no	no	no	no	no	no
2638794995	filamentous hemagglutinin family N-terminal domain-containing protein	yes	no	no	no	no	no	no	no	no	no	no	no	no	no	no	no	no	no	no	no	no	no
2638794996	hypothetical protein	yes	no	no	no	no	no	no	no	no	no	no	no	no	no	no	no	no	no	no	no	no	no
2638794997	POTRA domain-containing protein, ShlB-type	yes	no	no	no	no	no	no	no	no	no	no	no	no	no	no	no	no	no	no	no	no	no
2638794998	cAMP-binding domain of CRP or a regulatory subunit of cAMP-dependent protein kinases	yes	no	no	no	no	no	no	no	no	no	no	no	no	no	no	no	no	no	no	no	no	no
2638794999	cAMP-binding domain of CRP or a regulatory subunit of cAMP-dependent protein kinases	yes	no	no	no	no	no	no	no	no	no	no	no	no	no	no	no	no	no	no	no	no	no
2638795000	hypothetical protein	yes	no	no	no	no	no	no	no	no	no	no	no	no	no	no	no	no	no	no	no	no	no
2638795001	Opacity protein	yes	no	no	no	no	no	no	no	no	no	no	no	no	no	no	no	no	no	no	no	no	no
2638795002	BON domain-containing protein	yes	no	no	no	no	no	no	no	no	no	no	no	no	no	no	no	no	no	no	no	no	no
2638795003	Uncharacterized conserved protein YjbJ, UPF0337 family	yes	no	no	no	no	no	no	no	no	no	no	no	no	no	no	no	no	no	no	no	no	no
2638795004	Predicted lipoprotein with conserved Yx(FWY)xxD motif	yes	no	no	no	no	no	no	no	no	no	no	no	no	no	no	no	no	no	no	no	no	no
2638795005	hypothetical protein	yes	no	no	no	no	no	no	no	no	no	no	no	no	no	no	no	no	no	no	no	no	no
2638795006	hypothetical protein	yes	no	no	no	no	no	no	no	no	no	no	no	no	no	no	no	no	no	no	no	no	no
2638795007	hypothetical protein	yes	no	no	no	no	no	no	no	no	no	no	no	no	no	no	no	no	no	no	no	no	no
2638795008	uncharacterized zinc-type alcohol dehydrogenase-like protein	yes	no	no	no	no	no	no	no	no	no	no	no	no	yes	no	no	no	no	no	no	no	no
2638795009	Cu2+-exporting ATPase	yes	no	no	no	no	no	no	no	no	no	no	no	no	no	no	no	no	no	no	no	no	no
2638795010	hypothetical protein	yes	no	no	no	no	no	no	no	no	no	no	no	no	no	no	no	no	no	no	no	no	no
2638795011	hypothetical protein	yes	no	no	no	no	no	no	no	no	no	no	no	no	no	no	no	no	no	no	no	no	no
2638795012	putative polyhydroxyalkanoic acid system protein	yes	no	no	no	no	no	no	no	no	no	no	no	no	no	no	no	no	no	no	no	no	no
2638795013	hypothetical protein	yes	no	no	no	no	no	no	no	no	no	no	no	no	no	no	no	no	no	no	no	no	no
2638795014	hypothetical protein	yes	no	no	no	no	no	no	no	no	no	no	no	no	no	no	no	no	no	no	no	no	no
2638795015	General stress protein 26	yes	no	no	no	no	no	no	no	no	yes	no	no	no	no	no	no	no	no	no	no	no	no
2638795016	cation diffusion facilitator family transporter	yes	yes	yes	yes	yes	yes	yes	yes	yes	yes	no	no	no	yes	no	yes	no	no	no	no	no	no
2638795017	Glyoxylase, beta-lactamase superfamily II	yes	yes	yes	yes	yes	yes	yes	yes	yes	yes	no	yes	yes	no	no	no	no	no	no	no	no	no
2638795018	Methyltransferase domain-containing protein	yes	yes	yes	yes	yes	yes	yes	yes	yes	yes	no	no	no	no	no	no	no	no	no	no	no	no
2638795019	multiple antibiotic resistance protein	yes	yes	yes	yes	yes	yes	yes	yes	yes	no	no	yes	yes	no	no	no	no	no	no	no	no	no
2638795020	Penicillin V acylase, Ntn superfamily	yes	yes	yes	yes	yes	yes	yes	yes	yes	no	no	no	no	no	no	no	no	no	no	no	no	no
2638795021	Penicillin V acylase, Ntn superfamily	yes	yes	yes	yes	yes	yes	yes	yes	yes	no	no	no	no	no	no	no	no	no	no	no	no	no
2638795022	Protein of unknown function (DUF4239)	yes	yes	yes	yes	yes	yes	yes	yes	yes	no	no	yes	yes	no	no	no	no	no	no	no	no	no
2638795023	hypothetical protein	yes	yes	yes	yes	yes	yes	yes	yes	yes	yes	no	no	no	no	no	yes	no	no	no	no	no	no
2638795024	hypothetical protein	yes	yes	yes	yes	yes	yes	yes	yes	yes	yes	no	no	no	no	no	yes	no	no	no	no	no	no
2638795025	hypothetical protein	yes	yes	yes	yes	yes	yes	yes	yes	yes	yes	no	no	no	no	no	yes	no	no	no	no	no	no
2638795026	hypothetical protein	yes	yes	yes	yes	yes	yes	yes	yes	yes	yes	yes	yes	yes	no	no	no	no	no	no	no	no	no
2638795027	LTXXQ motif family protein	yes	yes	yes	yes	yes	yes	yes	yes	yes	yes	yes	yes	yes	yes	no	no	no	no	no	no	no	no
2638795028	Protein of unknown function (DUF3106)	yes	yes	yes	yes	yes	yes	yes	yes	yes	yes	yes	yes	yes	yes	no	yes	no	no	no	no	no	no
2638795029	RNA polymerase sigma-70 factor, ECF subfamily	yes	yes	yes	yes	yes	yes	yes	yes	yes	yes	yes	yes	yes	yes	no	no	no	no	no	no	no	no
2638795030	hypothetical protein	yes	yes	yes	yes	yes	yes	yes	yes	yes	yes	no	yes	yes	no	no	no	no	no	no	no	no	no
2638795031	hypothetical protein	yes	yes	yes	yes	yes	yes	yes	yes	yes	yes	no	yes	yes	no	no	no	no	no	no	no	no	no
2638795032	cold-shock DNA-binding protein family	yes	yes	yes	yes	yes	yes	yes	yes	yes	yes	yes	yes	yes	yes	yes	yes	yes	yes	yes	yes	yes	yes
2638795033	bacterial translation initiation factor 1 (bIF-1)	yes	yes	yes	yes	yes	yes	yes	yes	yes	yes	no	no	no	no	no	yes	no	no	no	no	no	no
2638795034	hypothetical protein	yes	no	no	no	yes	yes	yes	yes	no	yes	no	yes	yes	no	no	no	no	no	no	no	no	no
2638795035	hypothetical protein	yes	no	no	no	no	no	no	no	no	no	no	no	no	no	no	no	no	no	no	no	no	no
2638795036	hypothetical protein	yes	no	no	no	no	no	no	no	no	no	no	no	no	no	no	no	no	no	no	no	no	no
2638795037	hypothetical protein	yes	no	no	no	no	no	no	no	no	no	no	no	no	no	no	no	no	no	no	no	no	no
2638795038	Protein of unknown function (DUF1353)	yes	no	no	no	no	no	no	no	no	no	no	no	no	no	no	no	no	no	no	no	no	no
2638795039	hypothetical protein	yes	no	no	no	no	no	no	no	no	no	no	no	no	no	no	no	no	no	no	no	no	no
2638795040	Homeodomain-like domain-containing protein	yes	no	no	no	no	no	no	no	no	no	yes	no	no	yes	no	yes	no	no	no	no	no	no
2638795041	hypothetical protein	yes	no	no	no	no	no	no	no	no	no	no	no	no	no	no	no	no	no	no	no	no	no
2638795042	hypothetical protein	yes	no	no	no	no	no	no	no	no	no	no	no	no	no	no	no	no	no	no	no	no	no
2638795043	integrase/recombinase XerD	yes	yes	yes	yes	no	yes	yes	no	no	no	no	yes	yes	no	no	no	no	no	no	no	no	no
2638795044	Cation efflux family protein	yes	no	no	no	no	no	no	no	no	no	no	no	no	no	no	no	no	no	no	no	no	no
2638795045	hypothetical protein	yes	no	no	no	no	yes	yes	no	no	no	no	no	no	no	no	no	no	no	no	no	no	no
2638795046	hypothetical protein	yes	yes	yes	yes	no	yes	yes	no	no	no	no	no	yes	no	no	no	no	no	no	no	no	no
2638795047	hypothetical protein	yes	no	no	no	no	no	no	no	no	no	no	no	no	no	no	no	no	no	no	no	no	no
2638795048	hypothetical protein	yes	no	no	no	yes	no	no	no	no	no	no	no	no	no	no	no	no	no	no	no	no	no
2638795049	hypothetical protein	yes	no	no	no	no	no	no	no	no	no	no	no	no	no	no	no	no	no	no	no	no	no
2638795051	N-acetylmuramoyl-L-alanine amidase	yes	yes	yes	yes	yes	yes	yes	yes	yes	yes	yes	yes	yes	yes	yes	yes	yes	yes	yes	yes	yes	yes
2638795052	tRNA threonylcarbamoyladenosine biosynthesis protein TsaE	yes	yes	yes	yes	yes	yes	yes	yes	yes	yes	no	yes	yes	no	yes	yes	no	no	no	no	yes	no
2638795053	epoxyqueuosine reductase	yes	yes	yes	yes	yes	yes	yes	yes	yes	yes	yes	yes	yes	yes	yes	yes	yes	yes	yes	yes	no	no
2638795054	Predicted branched-chain amino acid permease (azaleucine resistance)	yes	yes	yes	yes	yes	yes	yes	yes	yes	yes	yes	yes	yes	yes	yes	yes	yes	yes	yes	yes	yes	yes
2638795055	Branched-chain amino acid transport protein (AzlD)	yes	yes	yes	yes	yes	yes	yes	yes	yes	yes	yes	yes	yes	yes	yes	yes	yes	yes	yes	yes	yes	yes
2638795056	FAD/FMN-containing dehydrogenase	yes	yes	yes	yes	yes	yes	yes	yes	yes	yes	yes	yes	yes	yes	yes	no	yes	yes	yes	no	no	no
2638795057	DNA-binding transcriptional regulator, GntR family	yes	yes	yes	yes	yes	yes	yes	yes	yes	yes	yes	yes	yes	yes	yes	no	yes	yes	yes	no	yes	no
2638795058	alanine-glyoxylate transaminase / serine-glyoxylate transaminase / serine-pyruvate transaminase	yes	yes	yes	yes	yes	yes	yes	yes	yes	yes	yes	yes	yes	yes	yes	yes	yes	yes	yes	yes	no	no
2638795059	Uncharacterized conserved protein GlcG, DUF336 family	yes	yes	yes	yes	yes	yes	yes	yes	yes	yes	yes	yes	yes	yes	yes	yes	yes	yes	yes	yes	yes	yes
2638795060	Superfamily II DNA and RNA helicase	yes	yes	yes	yes	yes	yes	yes	yes	yes	yes	yes	yes	yes	yes	yes	yes	yes	yes	yes	yes	yes	yes
2638795061	glutamyl-Q tRNA(Asp) synthetase	yes	yes	yes	yes	yes	yes	yes	yes	yes	yes	yes	yes	yes	no	yes	no	no	no	no	no	no	no
2638795062	DNA polymerase III, alpha subunit	yes	yes	yes	yes	yes	yes	yes	yes	yes	yes	yes	yes	yes	yes	yes	yes	yes	yes	yes	yes	yes	yes
2638795063	heptosyltransferase-3	yes	yes	yes	yes	yes	yes	yes	yes	yes	yes	yes	yes	yes	yes	yes	yes	yes	yes	yes	yes	yes	yes
2638795064	Glycosyltransferase involved in cell wall bisynthesis	yes	yes	yes	yes	yes	yes	yes	yes	yes	yes	yes	yes	yes	yes	yes	no	yes	no	yes	no	yes	no
2638795065	Glycosyltransferase involved in cell wall bisynthesis	yes	yes	yes	yes	yes	yes	yes	yes	yes	yes	yes	yes	yes	yes	yes	yes	yes	yes	yes	yes	yes	yes
2638795066	ATP-binding cassette, subfamily B, MsbA	yes	yes	yes	yes	yes	yes	yes	yes	yes	yes	yes	yes	yes	yes	yes	yes	yes	yes	yes	yes	yes	yes
2638795067	RNAse G	yes	yes	yes	yes	yes	yes	yes	yes	yes	yes	yes	yes	yes	yes	yes	yes	yes	yes	yes	yes	no	no
2638795068	septum formation protein	yes	yes	yes	yes	yes	yes	yes	yes	yes	yes	yes	yes	yes	yes	yes	yes	yes	yes	yes	yes	yes	yes
2638795069	23S rRNA (pseudouridine1915-N3)-methyltransferase	yes	yes	yes	yes	yes	yes	yes	yes	yes	yes	yes	yes	yes	yes	yes	yes	yes	yes	yes	yes	yes	yes
2638795070	ribosome-associated protein	yes	yes	yes	yes	yes	yes	yes	yes	yes	yes	yes	yes	yes	yes	yes	yes	yes	yes	yes	yes	yes	yes
2638795071	nicotinate-nucleotide adenylyltransferase	yes	yes	yes	yes	yes	yes	yes	yes	yes	yes	yes	yes	yes	no	yes	no	yes	yes	no	no	yes	no
2638795072	coproporphyrinogen oxidase	yes	yes	yes	yes	yes	yes	yes	yes	yes	yes	yes	yes	yes	yes	yes	yes	yes	yes	yes	yes	yes	yes
2638795073	phosphoribosylamine--glycine ligase	yes	yes	yes	yes	yes	yes	yes	yes	yes	yes	yes	yes	yes	yes	yes	yes	yes	yes	yes	yes	yes	yes
2638795074	DNA-binding regulatory protein, YebC/PmpR family	yes	yes	yes	yes	yes	yes	yes	yes	yes	yes	yes	yes	yes	yes	yes	yes	yes	yes	yes	yes	no	no
2638795076	transcriptional regulator, LysR family	yes	yes	yes	yes	yes	yes	yes	yes	yes	yes	yes	yes	yes	yes	yes	yes	yes	yes	yes	yes	yes	yes
2638795077	lipopolysaccharide export system permease protein	yes	yes	yes	yes	yes	yes	yes	yes	yes	yes	yes	yes	yes	yes	yes	yes	yes	yes	yes	yes	yes	yes
2638795078	lipopolysaccharide export system permease protein	yes	yes	yes	yes	yes	yes	yes	yes	yes	yes	yes	yes	yes	yes	yes	yes	yes	yes	yes	yes	yes	yes
2638795079	aminopeptidase A. Metallo peptidase. MEROPS family M17	yes	yes	yes	yes	yes	yes	yes	yes	yes	yes	yes	yes	yes	yes	yes	yes	yes	yes	yes	yes	yes	yes
2638795080	DNA polymerase III, chi subunit	yes	yes	yes	yes	yes	yes	yes	yes	yes	yes	yes	yes	yes	yes	yes	yes	yes	yes	yes	yes	yes	yes
2638795081	Prolipoprotein diacylglyceryl transferase	yes	yes	yes	yes	yes	yes	yes	yes	yes	yes	yes	yes	yes	yes	yes	yes	yes	yes	yes	yes	yes	yes
2638795082	LysR family transcriptional regulator, malonate utilization transcriptional regulator	yes	yes	yes	yes	yes	yes	yes	yes	yes	yes	yes	yes	yes	yes	yes	yes	no	no	no	no	yes	no
2638795083	malonyl-CoA decarboxylase	yes	yes	yes	yes	yes	yes	yes	yes	yes	yes	yes	yes	yes	yes	yes	yes	yes	yes	yes	yes	yes	yes
2638795084	TRAP-type C4-dicarboxylate transport system, substrate-binding protein	yes	yes	yes	yes	yes	yes	yes	yes	yes	yes	no	yes	yes	yes	no	yes	no	no	no	no	no	no
2638795085	TRAP-type C4-dicarboxylate transport system, small permease component	yes	yes	yes	yes	yes	yes	yes	yes	yes	yes	no	yes	yes	yes	no	yes	no	no	no	no	no	no
2638795086	TRAP transporter, DctM subunit	yes	yes	yes	yes	yes	yes	yes	yes	yes	yes	yes	yes	yes	yes	no	yes	no	no	no	no	no	no
2638795087	malonyl-CoA/methylmalonyl-CoA synthetase	yes	yes	yes	yes	yes	yes	yes	yes	yes	yes	yes	yes	yes	yes	yes	yes	yes	yes	yes	yes	yes	yes
2638795088	Uncharacterized membrane protein YfcA	yes	yes	yes	yes	yes	yes	yes	yes	yes	yes	yes	yes	yes	yes	yes	yes	yes	yes	yes	yes	yes	yes
2638795090	cell division protein ZapA	yes	yes	yes	yes	yes	yes	yes	yes	yes	yes	yes	yes	yes	yes	yes	yes	yes	yes	yes	yes	no	no
2638795091	hypothetical protein	yes	yes	yes	yes	yes	yes	yes	yes	yes	yes	yes	no	no	no	yes	yes	no	no	no	no	no	no
2638795092	iron complex outermembrane recepter protein	yes	yes	no	yes	no	yes	yes	no	no	no	no	no	no	no	no	no	no	no	no	no	no	no
2638795093	cAMP-binding domain of CRP or a regulatory subunit of cAMP-dependent protein kinases	yes	yes	yes	yes	yes	yes	yes	yes	yes	yes	yes	yes	yes	yes	yes	yes	yes	yes	yes	yes	no	no
2638795094	oxalyl-CoA decarboxylase	yes	yes	yes	yes	yes	yes	yes	yes	yes	yes	yes	yes	yes	yes	yes	yes	yes	yes	yes	yes	no	no
2638795095	formyl-CoA transferase	yes	yes	yes	yes	yes	yes	yes	yes	yes	yes	yes	yes	yes	yes	yes	yes	yes	yes	yes	yes	yes	yes
2638795096	PAS domain S-box-containing protein	yes	yes	yes	yes	yes	yes	yes	yes	yes	yes	yes	yes	yes	yes	yes	no	yes	yes	no	no	no	no
2638795097	formyl-CoA transferase	yes	yes	yes	yes	yes	yes	yes	yes	yes	yes	yes	yes	yes	yes	yes	yes	yes	yes	yes	yes	yes	yes
2638795098	methionyl-tRNA formyltransferase	yes	yes	yes	yes	yes	yes	yes	yes	yes	yes	yes	yes	yes	yes	yes	yes	yes	yes	yes	yes	yes	yes
2638795099	2,3-dihydroxybenzoate decarboxylase	yes	no	no	no	no	no	no	no	no	no	no	no	no	no	no	no	no	no	no	no	no	no
2638795100	Glycine zipper	yes	yes	yes	yes	yes	yes	yes	yes	yes	no	no	no	no	no	no	no	no	no	no	no	no	no
2638795101	pantothenate synthetase	yes	yes	yes	yes	yes	yes	yes	yes	yes	yes	yes	yes	yes	yes	yes	yes	yes	yes	yes	yes	yes	yes
2638795102	condensin subunit ScpA	yes	yes	yes	yes	yes	yes	yes	yes	yes	yes	yes	yes	yes	yes	yes	yes	yes	yes	yes	yes	yes	yes
2638795103	Protein of unknown function (DUF3460)	yes	yes	yes	yes	yes	yes	yes	yes	yes	yes	yes	yes	yes	yes	yes	yes	yes	yes	yes	yes	yes	yes
2638795104	methionyl-tRNA synthetase	yes	yes	yes	yes	yes	yes	yes	yes	yes	yes	yes	yes	yes	yes	yes	yes	yes	yes	yes	yes	yes	yes
2638795105	FdhD protein	yes	yes	yes	yes	yes	yes	yes	yes	yes	yes	yes	yes	yes	yes	yes	yes	yes	yes	yes	yes	yes	yes
2638795106	dCTP deaminase	yes	yes	yes	yes	yes	yes	yes	yes	yes	yes	yes	yes	yes	yes	yes	yes	yes	yes	yes	yes	yes	yes
2638795107	inward rectifier potassium channel	yes	yes	yes	yes	yes	yes	yes	yes	yes	yes	yes	no	no	yes	yes	yes	no	no	no	no	no	no
2638795108	arginine decarboxylase	yes	yes	yes	yes	yes	yes	yes	yes	yes	yes	yes	yes	yes	yes	yes	yes	yes	yes	yes	yes	yes	yes
2638795109	L-aspartate 1-decarboxylase	yes	yes	yes	yes	yes	yes	yes	yes	yes	no	no	no	no	no	yes	yes	no	yes	no	no	no	no
2638795110	TRAP transporter, DctM subunit	yes	yes	yes	yes	yes	yes	yes	yes	yes	yes	yes	yes	yes	yes	yes	no	yes	yes	yes	no	yes	no
2638795111	TRAP-type mannitol/chloroaromatic compound transport system, small permease component	yes	yes	yes	yes	yes	yes	yes	yes	yes	yes	yes	yes	yes	yes	yes	no	yes	yes	yes	no	yes	no
2638795112	argininosuccinate lyase	yes	yes	yes	yes	yes	yes	yes	yes	yes	yes	yes	yes	yes	yes	yes	yes	yes	yes	yes	yes	yes	yes
2638795113	hydroxymethylbilane synthase	yes	yes	yes	yes	yes	yes	yes	yes	yes	yes	yes	yes	yes	yes	yes	yes	yes	yes	yes	yes	yes	yes
2638795114	uroporphyrinogen-III synthase	yes	yes	yes	yes	yes	yes	yes	yes	yes	yes	yes	yes	yes	no	yes	no	no	no	no	no	yes	no
2638795115	chorismate lyase	yes	yes	yes	yes	yes	yes	yes	yes	yes	yes	yes	yes	yes	yes	yes	no	yes	yes	yes	no	no	no
2638795116	Superfamily II DNA and RNA helicase	yes	yes	yes	yes	yes	yes	yes	yes	yes	yes	yes	yes	yes	yes	yes	yes	yes	yes	yes	yes	yes	yes
2638795117	leucine efflux protein	yes	yes	yes	yes	yes	yes	yes	yes	yes	yes	yes	no	no	no	yes	no	no	no	no	no	no	no
2638795118	coniferyl-aldehyde dehydrogenase	yes	yes	yes	yes	yes	yes	yes	yes	yes	yes	yes	yes	yes	yes	yes	yes	no	no	no	no	yes	no
2638795119	peptide-methionine (S)-S-oxide reductase	yes	yes	yes	yes	yes	yes	yes	yes	yes	yes	yes	yes	yes	yes	yes	yes	yes	yes	yes	yes	no	no
2638795120	Pyridoxamine 5'-phosphate oxidase	yes	yes	yes	yes	yes	yes	yes	yes	yes	yes	yes	yes	yes	yes	yes	yes	yes	yes	yes	yes	yes	yes
2638795121	tRNA A37 threonylcarbamoyladenosine dehydratase	yes	yes	yes	yes	yes	yes	yes	yes	yes	yes	yes	yes	yes	yes	yes	yes	yes	yes	yes	yes	yes	yes
2638795122	amino acid/polyamine/organocation transporter, APC superfamily	yes	yes	yes	yes	yes	yes	yes	yes	yes	yes	yes	yes	yes	no	yes	yes	yes	yes	yes	no	yes	no
2638795123	amino acid transporter, AAT family	yes	yes	yes	yes	yes	yes	yes	yes	yes	yes	yes	yes	yes	no	yes	yes	yes	yes	yes	no	no	no
2638795124	L-alanine dehydrogenase	yes	yes	yes	yes	yes	yes	yes	yes	yes	yes	yes	yes	yes	no	yes	yes	yes	yes	yes	no	no	no
2638795125	Putative Ca2+/H+ antiporter, TMEM165/GDT1 family	yes	yes	yes	yes	yes	yes	yes	yes	yes	yes	yes	yes	yes	yes	yes	yes	yes	yes	yes	yes	yes	yes
2638795126	aminopeptidase N	yes	yes	yes	yes	yes	yes	yes	yes	yes	yes	yes	yes	yes	yes	yes	yes	yes	yes	yes	yes	yes	yes
2638795127	D-fructose 1,6-bisphosphatase	yes	yes	yes	yes	yes	yes	yes	yes	yes	yes	yes	yes	yes	yes	yes	yes	yes	yes	yes	yes	yes	yes
2638795128	cyanophycin synthetase	yes	yes	yes	yes	yes	yes	yes	yes	yes	yes	yes	yes	yes	yes	yes	yes	yes	yes	yes	yes	no	no
2638795129	cyanophycin synthetase	yes	yes	yes	yes	yes	yes	yes	yes	yes	yes	yes	yes	yes	yes	yes	yes	yes	yes	yes	yes	no	no
2638795130	ATP-binding cassette, subfamily B	yes	yes	yes	yes	yes	yes	yes	yes	yes	yes	yes	yes	yes	yes	yes	yes	yes	yes	yes	yes	no	no
2638795131	protein of unknown function (DUF1854)	yes	yes	yes	yes	yes	yes	yes	yes	yes	yes	yes	yes	yes	yes	yes	yes	yes	yes	yes	yes	no	no
2638795132	hypothetical protein	yes	no	no	no	no	no	no	yes	no	no	no	no	yes	no	no	no	no	no	no	no	no	no
2638795133	hypothetical protein	yes	no	no	no	no	no	no	no	no	no	no	no	no	no	no	no	no	no	no	no	no	no
2638795134	hypothetical protein	yes	no	no	no	no	no	no	no	no	no	no	no	no	no	no	no	no	no	no	no	no	no
2638795135	hypothetical protein	yes	no	no	no	no	no	no	no	no	no	no	no	no	no	no	no	no	no	no	no	no	no
2638795136	hypothetical protein	yes	yes	yes	yes	yes	yes	yes	yes	yes	yes	yes	yes	no	no	no	no	no	no	no	no	no	no
2638795137	MFS transporter, OFA family, oxalate/formate antiporter	yes	yes	yes	yes	yes	yes	yes	yes	yes	yes	no	yes	yes	no	no	yes	no	no	no	no	no	no
2638795138	Protein of unknown function (DUF2946)	yes	yes	yes	yes	yes	yes	yes	yes	yes	yes	yes	yes	yes	yes	yes	no	yes	yes	yes	no	yes	no
2638795139	hypothetical protein	yes	no	no	no	no	no	no	no	no	yes	no	no	no	no	no	no	no	no	no	no	no	no
2638795140	Peroxiredoxin	yes	no	no	no	no	no	no	no	no	yes	no	yes	yes	no	no	yes	no	no	no	no	no	no
2638795141	hypothetical protein	yes	yes	yes	yes	yes	yes	yes	yes	yes	no	yes	yes	yes	yes	yes	no	no	no	no	no	no	no
2638795142	dihydroxyacid dehydratase	yes	yes	yes	yes	yes	yes	yes	yes	yes	yes	yes	yes	yes	yes	yes	no	yes	yes	yes	no	yes	no
2638795143	Two-component response regulator, FixJ family, consists of REC and HTH domains	yes	yes	yes	yes	yes	yes	yes	yes	yes	yes	no	yes	yes	no	yes	no	yes	yes	yes	no	no	no
2638795144	hypothetical protein	yes	yes	yes	yes	yes	yes	yes	yes	yes	no	no	no	no	no	no	no	no	no	no	no	no	no
2638795145	nitrogen regulatory protein P-II family	yes	yes	yes	yes	yes	yes	yes	yes	yes	yes	yes	yes	yes	yes	yes	yes	yes	yes	yes	yes	yes	yes
2638795146	NAD+ synthase (glutamine-hydrolysing)	yes	yes	yes	yes	yes	yes	yes	yes	yes	yes	yes	yes	yes	yes	yes	yes	yes	yes	yes	yes	yes	yes
2638795147	inorganic pyrophosphatase	yes	yes	yes	yes	yes	yes	yes	yes	yes	yes	yes	yes	yes	yes	yes	yes	yes	yes	yes	yes	yes	yes
2638795148	K(+)-stimulated pyrophosphate-energized sodium pump	yes	yes	yes	yes	yes	yes	yes	yes	yes	yes	yes	yes	yes	yes	yes	no	no	yes	no	no	no	no
2638795149	thioredoxin reductase (NADPH)	yes	yes	yes	yes	yes	yes	yes	yes	yes	yes	yes	yes	yes	yes	yes	yes	yes	yes	yes	yes	yes	yes
2638795150	DNA translocase FtsK	yes	yes	yes	yes	yes	yes	yes	yes	yes	yes	yes	yes	yes	yes	yes	yes	yes	yes	yes	yes	yes	yes
2638795151	outer membrane lipoprotein carrier protein	yes	yes	yes	yes	yes	yes	yes	yes	yes	yes	yes	yes	yes	yes	yes	yes	yes	yes	yes	yes	yes	yes
2638795152	seryl-tRNA synthetase	yes	yes	yes	yes	yes	yes	yes	yes	yes	yes	yes	yes	yes	yes	yes	yes	yes	yes	yes	yes	yes	yes
2638795153	Predicted nucleic acid-binding protein, contains PIN domain	yes	yes	yes	yes	yes	yes	yes	yes	yes	yes	no	no	no	no	no	no	no	no	no	no	no	no
2638795154	antitoxin MazE	yes	yes	yes	yes	yes	yes	yes	yes	yes	yes	yes	no	no	no	no	no	no	no	no	no	no	no
2638795155	protein of unknown function (DUF4102)	yes	no	no	no	no	no	no	no	no	no	no	no	no	no	no	no	no	no	no	no	no	no
2638795156	hypothetical protein	yes	no	no	no	no	no	no	no	no	no	no	no	no	no	no	no	no	no	no	no	no	no
2638795157	hypothetical protein	yes	no	no	no	no	no	no	no	no	no	no	no	no	no	no	no	no	no	no	no	no	no
2638795159	ATP-dependent DNA helicase RecQ	yes	yes	yes	yes	yes	yes	yes	yes	yes	yes	no	no	no	no	no	no	yes	no	yes	no	no	no
2638795160	Imidazolonepropionase	yes	yes	yes	yes	yes	yes	yes	yes	yes	no	no	no	no	no	no	no	no	no	no	no	no	no
2638795161	choloylglycine hydrolase	yes	yes	yes	yes	yes	yes	yes	yes	yes	no	no	no	no	no	no	no	no	no	no	no	no	no
2638795162	hypothetical protein	yes	yes	yes	yes	yes	yes	yes	yes	yes	no	no	no	no	no	no	no	no	no	no	no	no	no
2638795163	exodeoxyribonuclease X	yes	yes	yes	yes	yes	yes	yes	yes	yes	yes	no	no	no	yes	yes	yes	yes	yes	yes	no	no	no
2638795165	Predicted O-linked N-acetylglucosamine transferase, SPINDLY family	yes	no	no	no	no	no	no	no	no	no	no	no	no	no	no	no	no	no	no	no	no	no
2638795166	hypothetical protein	yes	no	no	no	no	no	no	no	no	no	no	no	no	no	no	no	no	no	no	no	no	no
2638795167	hypothetical protein	yes	no	no	no	no	no	no	no	no	no	no	no	no	no	no	no	no	no	no	no	no	no
2638795168	Hint domain-containing protein	yes	no	no	no	no	no	no	no	no	no	no	no	no	no	no	no	no	no	no	no	no	no
2638795169	Phage integrase family protein	yes	no	no	no	no	no	no	no	no	no	no	no	no	no	no	no	no	no	no	no	no	no
2638795171	DNA polymerase-3 subunit gamma/tau	yes	yes	yes	yes	yes	yes	yes	yes	yes	yes	yes	yes	yes	yes	yes	yes	yes	yes	yes	yes	yes	yes
2638795172	hypothetical protein	yes	yes	yes	yes	yes	yes	yes	yes	yes	yes	yes	yes	yes	yes	yes	yes	yes	yes	yes	yes	yes	yes
2638795173	DNA replication and repair protein RecR	yes	yes	yes	yes	yes	yes	yes	yes	yes	yes	yes	yes	yes	yes	yes	yes	yes	yes	yes	yes	yes	yes
2638795174	Carbohydrate-selective porin, OprB family	yes	yes	yes	yes	yes	yes	yes	yes	yes	yes	yes	yes	yes	yes	yes	no	yes	yes	yes	no	yes	no
2638795175	SOS response UmuD protein. Serine peptidase. MEROPS family S24	yes	yes	yes	yes	yes	yes	yes	yes	yes	yes	yes	yes	yes	yes	yes	yes	yes	yes	yes	yes	no	no
2638795176	DNA polymerase V	yes	yes	yes	yes	yes	yes	yes	yes	yes	yes	yes	yes	yes	yes	yes	yes	yes	yes	yes	yes	no	no
2638795177	hypothetical protein	yes	yes	yes	yes	yes	yes	yes	yes	yes	yes	yes	yes	yes	no	yes	no	yes	yes	yes	no	yes	no
2638795178	sulfoxide reductase heme-binding subunit YedZ	yes	yes	yes	yes	yes	yes	yes	yes	yes	no	no	no	no	no	no	no	yes	no	yes	no	no	no
2638795179	hypothetical protein	yes	yes	yes	yes	yes	yes	yes	yes	yes	yes	yes	yes	yes	no	yes	no	no	no	no	no	no	no
2638795180	hypothetical protein	yes	yes	yes	yes	yes	yes	yes	yes	yes	yes	yes	yes	yes	yes	yes	yes	yes	yes	yes	yes	yes	yes
2638795181	hypothetical protein	yes	yes	yes	yes	yes	yes	yes	yes	yes	yes	yes	yes	yes	yes	yes	yes	yes	yes	no	no	no	no
2638795182	phosphonoacetate hydrolase	yes	yes	yes	yes	yes	yes	yes	yes	yes	yes	yes	yes	yes	yes	yes	yes	yes	yes	no	no	yes	no
2638795183	hypothetical protein	yes	yes	yes	yes	yes	yes	yes	yes	yes	no	no	no	no	no	no	no	no	no	no	no	no	no
2638795184	putative membrane protein	yes	yes	yes	yes	yes	yes	yes	yes	yes	yes	yes	yes	yes	yes	yes	yes	yes	yes	yes	yes	yes	yes
2638795185	SlyX protein	yes	yes	yes	yes	yes	yes	yes	yes	yes	yes	yes	yes	yes	yes	yes	yes	yes	yes	yes	yes	yes	yes
2638795186	hypothetical protein	yes	yes	yes	yes	yes	yes	yes	yes	yes	yes	yes	yes	yes	yes	yes	yes	yes	yes	yes	yes	yes	yes
2638795187	luciferase family oxidoreductase, group 1	yes	yes	yes	yes	yes	yes	yes	yes	yes	yes	yes	yes	yes	yes	yes	yes	yes	yes	yes	yes	no	no
2638795188	putative toxin-antitoxin system toxin component, PIN family	yes	yes	yes	yes	yes	yes	yes	yes	yes	no	no	no	no	no	no	no	no	no	no	no	no	no
2638795189	Uncharacterized conserved protein YaeQ, suppresses RfaH defect	yes	yes	yes	yes	yes	yes	yes	yes	yes	yes	yes	yes	yes	yes	yes	yes	yes	yes	yes	yes	yes	yes
2638795190	hypothetical protein	yes	yes	yes	yes	yes	yes	yes	yes	yes	yes	yes	yes	yes	yes	yes	yes	yes	yes	yes	yes	yes	yes
2638795191	oxygen-independent coproporphyrinogen-3 oxidase	yes	yes	yes	yes	yes	yes	yes	yes	yes	yes	yes	yes	yes	yes	yes	no	yes	yes	no	no	yes	no
2638795192	outer membrane protein	yes	yes	yes	yes	yes	yes	yes	yes	yes	yes	no	yes	yes	yes	yes	yes	no	yes	no	no	yes	no
2638795193	AAA domain-containing protein	yes	yes	yes	yes	yes	yes	yes	yes	yes	yes	yes	yes	yes	yes	yes	yes	yes	yes	no	no	no	no
2638795194	ATP-binding cassette, subfamily F, uup	yes	yes	yes	yes	yes	yes	yes	yes	yes	yes	yes	yes	yes	yes	yes	yes	yes	yes	yes	yes	yes	yes
2638795195	chaperone modulatory protein CbpM	yes	yes	yes	yes	yes	yes	yes	yes	yes	yes	yes	yes	yes	yes	yes	yes	yes	yes	yes	yes	yes	yes
2638795196	curved DNA-binding protein	yes	yes	yes	yes	yes	yes	yes	yes	yes	yes	yes	yes	yes	yes	yes	yes	yes	yes	yes	yes	yes	yes
2638795197	altronate hydrolase	yes	yes	yes	yes	yes	yes	yes	yes	yes	yes	yes	yes	yes	yes	yes	no	yes	yes	yes	no	no	no
2638795198	hypothetical protein	yes	yes	yes	yes	yes	yes	yes	yes	yes	yes	yes	yes	yes	yes	yes	yes	yes	yes	yes	yes	no	no
2638795199	TRAP-type uncharacterized transport system, substrate-binding protein	yes	yes	yes	yes	yes	yes	yes	yes	yes	no	yes	no	no	no	yes	no	no	no	no	no	no	no
2638795200	Phosphate starvation-inducible membrane PsiE	yes	yes	yes	yes	yes	yes	yes	yes	yes	yes	yes	yes	yes	yes	no	yes	no	yes	no	no	no	no
2638795201	NADPH-dependent 2,4-dienoyl-CoA reductase, sulfur reductase	yes	yes	yes	yes	yes	yes	yes	yes	yes	yes	yes	yes	yes	yes	yes	yes	yes	yes	yes	yes	no	no
2638795202	Cytochrome c553	yes	yes	yes	yes	yes	yes	yes	yes	yes	no	yes	no	no	no	no	no	no	no	no	no	yes	no
2638795203	oligopeptidase A Metallo peptidase. MEROPS family M03A	yes	yes	yes	yes	yes	yes	yes	yes	yes	yes	yes	yes	yes	yes	yes	yes	yes	yes	yes	yes	yes	yes
2638795204	5,10-methylenetetrahydrofolate dehydrogenase (NADP+)	yes	yes	yes	yes	yes	yes	yes	yes	yes	yes	yes	yes	yes	yes	yes	yes	yes	yes	yes	yes	yes	yes
2638795205	Two-component response regulator, FixJ family, consists of REC and HTH domains	yes	yes	yes	yes	yes	yes	yes	yes	yes	yes	yes	yes	yes	yes	yes	yes	yes	yes	yes	yes	yes	yes
2638795206	PAS/PAC sensor signal transduction histidine kinase	yes	yes	yes	yes	yes	yes	yes	yes	yes	yes	yes	yes	yes	yes	yes	yes	yes	yes	yes	yes	yes	yes
2638795207	pyruvate dehydrogenase E1 component	yes	yes	yes	yes	yes	yes	yes	yes	yes	yes	yes	yes	yes	yes	yes	yes	yes	yes	yes	yes	yes	yes
2638795208	pyruvate dehydrogenase E2 component (dihydrolipoamide acetyltransferase)	yes	yes	yes	yes	yes	yes	yes	yes	yes	yes	yes	yes	yes	yes	yes	yes	yes	yes	yes	yes	yes	yes
2638795209	dihydrolipoamide dehydrogenase	yes	yes	yes	yes	yes	yes	yes	yes	yes	yes	yes	yes	yes	yes	yes	yes	yes	yes	yes	yes	yes	yes
2638795210	phasin family protein	yes	yes	yes	yes	yes	yes	yes	yes	yes	yes	yes	yes	yes	yes	yes	yes	yes	yes	yes	yes	yes	yes
2638795211	EamA-like transporter family protein	yes	yes	yes	yes	yes	yes	yes	yes	yes	yes	yes	yes	yes	yes	yes	yes	yes	yes	yes	yes	yes	yes
2638795212	D-alanyl-D-alanine endopeptidase (penicillin-binding protein 7)	yes	yes	yes	yes	yes	yes	yes	yes	yes	yes	yes	yes	yes	yes	yes	yes	yes	yes	yes	yes	yes	yes
2638795213	DNA-binding transcriptional regulator, IclR family	yes	yes	yes	yes	yes	yes	yes	yes	yes	yes	yes	yes	yes	yes	yes	yes	yes	yes	yes	yes	yes	yes
2638795214	dihydroorotate oxidase A	yes	yes	yes	yes	yes	yes	yes	yes	yes	yes	yes	yes	yes	yes	yes	yes	yes	yes	yes	yes	yes	yes
2638795215	arginine-tRNA-protein transferase	yes	yes	yes	yes	yes	yes	yes	yes	yes	yes	yes	yes	yes	yes	yes	yes	yes	yes	yes	yes	yes	yes
2638795216	leucyl/phenylalanyl-tRNA--protein transferase	yes	yes	yes	yes	yes	yes	yes	yes	yes	yes	yes	yes	yes	yes	yes	yes	yes	yes	no	no	yes	no
2638795217	ADP-ribose pyrophosphatase YjhB, NUDIX family	yes	yes	yes	yes	yes	yes	yes	yes	yes	yes	yes	yes	yes	yes	yes	yes	yes	yes	yes	yes	yes	yes
2638795218	para-aminobenzoate synthetase / 4-amino-4-deoxychorismate lyase	yes	yes	yes	yes	yes	yes	yes	yes	yes	yes	yes	yes	yes	no	yes	no	no	no	no	no	no	no
2638795219	peptidyl-prolyl cis-trans isomerase A (cyclophilin A)	yes	yes	yes	yes	yes	yes	yes	yes	yes	yes	yes	yes	yes	yes	yes	yes	yes	yes	yes	yes	yes	yes
2638795220	2-hydroxychromene-2-carboxylate isomerase	yes	yes	yes	yes	yes	yes	yes	yes	yes	yes	yes	yes	yes	no	yes	no	no	no	no	no	no	no
2638795221	Recombination protein MgsA	yes	yes	yes	yes	yes	yes	yes	yes	yes	yes	yes	yes	yes	yes	yes	yes	yes	yes	yes	yes	yes	yes
2638795222	Protein of unknown function (DUF3429)	yes	yes	yes	yes	yes	yes	yes	yes	yes	yes	yes	yes	yes	yes	yes	yes	yes	yes	yes	yes	yes	yes
2638795223	3-hydroxybutyryl-CoA dehydrogenase	yes	yes	yes	yes	yes	yes	yes	yes	yes	yes	yes	yes	yes	yes	yes	yes	yes	yes	yes	yes	yes	yes
2638795224	glutathione S-transferase	yes	yes	yes	yes	yes	yes	yes	yes	yes	yes	yes	yes	yes	yes	yes	yes	yes	yes	yes	yes	no	no
2638795225	2-keto-4-methylthiobutyrate aminotransferase apoenzyme	yes	yes	yes	yes	yes	yes	yes	yes	yes	yes	yes	yes	yes	yes	yes	yes	yes	yes	yes	yes	yes	yes
2638795226	hypothetical protein	yes	yes	yes	yes	yes	yes	yes	yes	yes	yes	yes	yes	yes	yes	yes	yes	yes	yes	yes	yes	yes	yes
2638795227	Protein of unknown function (DUF2863)	yes	yes	yes	yes	yes	yes	yes	yes	yes	yes	yes	yes	yes	yes	yes	yes	yes	yes	yes	yes	yes	yes
2638795228	hypothetical protein	yes	yes	yes	yes	yes	yes	yes	yes	yes	yes	yes	yes	yes	no	yes	no	yes	no	no	no	yes	no
2638795229	malate dehydrogenase	yes	yes	yes	yes	yes	yes	yes	yes	yes	yes	yes	yes	yes	yes	yes	yes	yes	yes	yes	yes	yes	yes
2638795230	transcriptional regulator, GntR family	yes	yes	yes	yes	yes	yes	yes	yes	yes	yes	yes	yes	yes	yes	yes	yes	yes	yes	yes	yes	yes	yes
2638795231	succinate dehydrogenase subunit C	yes	yes	yes	yes	yes	yes	yes	yes	yes	yes	yes	yes	yes	yes	yes	yes	yes	yes	yes	yes	yes	yes
2638795232	succinate dehydrogenase subunit D	yes	yes	yes	yes	yes	yes	yes	yes	yes	yes	yes	yes	yes	yes	yes	yes	yes	yes	yes	yes	yes	yes
2638795233	succinate dehydrogenase subunit A	yes	yes	yes	yes	yes	yes	yes	yes	yes	yes	yes	yes	yes	yes	yes	yes	yes	yes	yes	yes	yes	yes
2638795234	succinate dehydrogenase subunit B	yes	yes	yes	yes	yes	yes	yes	yes	yes	yes	yes	yes	yes	yes	yes	yes	yes	yes	yes	yes	yes	yes
2638795235	antitoxin CptB	yes	yes	yes	yes	yes	yes	yes	yes	yes	yes	yes	yes	yes	yes	yes	yes	yes	yes	yes	yes	yes	yes
2638795236	citrate synthase	yes	yes	yes	yes	yes	yes	yes	yes	yes	yes	yes	yes	yes	yes	yes	yes	yes	yes	yes	yes	yes	yes
2638795237	3-isopropylmalate dehydratase, large subunit	yes	yes	yes	yes	yes	yes	yes	yes	yes	yes	yes	yes	yes	yes	yes	yes	yes	yes	yes	yes	yes	yes
2638795238	hypothetical protein	yes	yes	yes	yes	yes	yes	yes	yes	yes	yes	yes	yes	yes	no	yes	no	no	yes	yes	no	yes	no
2638795239	3-isopropylmalate dehydratase, small subunit	yes	yes	yes	yes	yes	yes	yes	yes	yes	yes	yes	yes	yes	yes	yes	yes	yes	yes	yes	yes	yes	yes
2638795240	3-isopropylmalate dehydrogenase	yes	yes	yes	yes	yes	yes	yes	yes	yes	yes	yes	yes	yes	yes	yes	yes	yes	yes	yes	yes	yes	yes
2638795241	aspartate semialdehyde dehydrogenase	yes	yes	yes	yes	yes	yes	yes	yes	yes	yes	yes	yes	yes	yes	yes	yes	yes	yes	yes	yes	yes	yes
2638795242	pilus assembly protein FimV	yes	yes	yes	yes	yes	yes	yes	yes	yes	yes	yes	yes	yes	no	yes	no	no	no	no	no	no	no
2638795243	tRNA pseudouridine38-40 synthase	yes	yes	yes	yes	yes	yes	yes	yes	yes	yes	yes	yes	yes	yes	yes	no	yes	yes	yes	no	yes	no
2638795244	phosphoribosylanthranilate isomerase	yes	yes	yes	yes	yes	yes	yes	yes	yes	yes	yes	yes	yes	yes	yes	yes	yes	yes	yes	yes	yes	yes
2638795245	tryptophan synthase, beta chain	yes	yes	yes	yes	yes	yes	yes	yes	yes	yes	yes	yes	yes	yes	yes	yes	yes	yes	yes	yes	yes	yes
2638795246	tryptophan synthase, alpha chain	yes	yes	yes	yes	yes	yes	yes	yes	yes	yes	yes	yes	yes	yes	yes	yes	yes	yes	yes	yes	yes	yes
2638795247	acetyl-CoA carboxylase carboxyltransferase subunit beta /acetyl-CoA carboxylase carboxyltransferase subunit alpha	yes	yes	yes	yes	yes	yes	yes	yes	yes	yes	yes	yes	yes	yes	yes	yes	yes	yes	yes	yes	yes	yes
2638795248	dihydrofolate synthase / folylpolyglutamate synthase	yes	yes	yes	yes	yes	yes	yes	yes	yes	yes	yes	yes	yes	yes	yes	yes	yes	yes	yes	yes	yes	yes
2638795249	DedD protein	yes	yes	yes	yes	yes	yes	yes	yes	yes	yes	yes	yes	yes	no	yes	no	no	no	no	no	no	no
2638795250	membrane protein required for colicin V production	yes	yes	yes	yes	yes	yes	yes	yes	yes	yes	yes	yes	yes	yes	yes	yes	yes	yes	yes	yes	yes	yes
2638795251	amidophosphoribosyltransferase	yes	yes	yes	yes	yes	yes	yes	yes	yes	yes	yes	yes	yes	yes	yes	yes	yes	yes	yes	yes	yes	yes
2638795252	O-succinylhomoserine sulfhydrylase	yes	yes	yes	yes	yes	yes	yes	yes	yes	yes	yes	yes	yes	yes	yes	yes	yes	yes	yes	yes	yes	yes
2638795253	Thiopurine S-methyltransferase (TPMT)	yes	yes	yes	yes	yes	yes	yes	yes	yes	yes	yes	yes	yes	yes	yes	no	yes	yes	yes	no	yes	no
2638795254	molybdate transport system ATP-binding protein	yes	yes	yes	yes	yes	yes	yes	yes	yes	yes	yes	yes	yes	yes	yes	no	yes	no	yes	no	no	no
2638795255	molybdate transport system permease protein	yes	yes	yes	yes	yes	yes	yes	yes	yes	yes	yes	yes	yes	yes	yes	yes	yes	yes	yes	yes	no	no
2638795256	thiosulfate-binding protein SoxY	yes	yes	yes	yes	yes	yes	yes	yes	yes	yes	yes	yes	yes	yes	yes	yes	yes	yes	yes	yes	yes	yes
2638795257	sulfur compound chelating protein SoxZ	yes	yes	yes	yes	yes	yes	yes	yes	yes	yes	yes	yes	yes	yes	yes	yes	yes	yes	yes	yes	yes	yes
2638795258	diheme cytochrome SoxA (sulfur oxidation)	yes	yes	yes	yes	yes	yes	yes	yes	yes	yes	yes	yes	yes	yes	yes	yes	yes	yes	yes	yes	yes	yes
2638795259	monoheme cytochrome SoxX (sulfur oxidation)	yes	yes	yes	yes	yes	yes	yes	yes	yes	no	yes	no	no	yes	yes	no	yes	yes	yes	no	yes	no
2638795260	sulfate thiol esterase SoxB	yes	yes	yes	yes	yes	yes	yes	yes	yes	yes	yes	yes	yes	yes	yes	yes	yes	yes	yes	yes	yes	yes
2638795261	hypothetical protein	yes	yes	yes	yes	yes	yes	yes	yes	yes	yes	yes	yes	yes	yes	yes	yes	yes	yes	yes	yes	yes	yes
2638795262	hypothetical protein	yes	no	no	no	no	no	no	no	no	no	yes	no	no	yes	yes	yes	no	no	no	no	no	no
2638795263	hypothetical protein	yes	yes	yes	yes	yes	yes	yes	yes	yes	yes	yes	yes	yes	yes	yes	no	yes	no	yes	no	yes	no
2638795264	hypothetical protein	yes	yes	yes	yes	yes	yes	yes	yes	yes	yes	yes	yes	yes	yes	yes	yes	yes	yes	yes	yes	no	no
2638795265	TIGR01244 family protein	yes	yes	yes	yes	yes	yes	yes	yes	yes	yes	yes	yes	yes	yes	yes	no	yes	yes	yes	no	yes	no
2638795266	acyl-CoA thioester hydrolase	yes	yes	yes	yes	yes	yes	yes	yes	yes	yes	yes	yes	yes	yes	yes	no	no	yes	yes	no	no	no
2638795267	tRNA 2-selenouridine synthase	yes	yes	yes	yes	yes	yes	yes	yes	yes	yes	yes	yes	yes	yes	yes	yes	yes	yes	yes	yes	yes	yes
2638795268	glutaryl-CoA dehydrogenase	yes	yes	yes	yes	yes	yes	yes	yes	yes	yes	yes	yes	yes	yes	yes	no	yes	yes	yes	no	yes	no
2638795269	hypothetical protein	yes	yes	yes	yes	yes	yes	yes	yes	yes	yes	yes	yes	yes	yes	yes	yes	yes	yes	yes	yes	no	no
2638795270	ATPase components of ABC transporters with duplicated ATPase domains	yes	yes	yes	yes	yes	yes	yes	yes	yes	yes	yes	yes	yes	yes	yes	yes	yes	yes	yes	yes	no	no
2638795271	hypothetical protein	yes	yes	yes	yes	yes	yes	yes	yes	yes	yes	yes	yes	yes	yes	yes	yes	yes	yes	yes	yes	yes	yes
2638795272	hypothetical protein	yes	yes	yes	yes	yes	yes	yes	yes	yes	yes	yes	yes	yes	no	yes	no	no	no	no	no	yes	no
2638795273	lactoylglutathione lyase	yes	yes	yes	yes	yes	yes	yes	yes	yes	yes	yes	yes	yes	yes	yes	yes	yes	yes	yes	yes	no	no
2638795274	electron-transferring-flavoprotein dehydrogenase	yes	yes	yes	yes	yes	yes	yes	yes	yes	yes	yes	yes	yes	yes	yes	yes	yes	yes	yes	yes	yes	yes
2638795275	3-oxoacid CoA-transferase subunit A	yes	yes	yes	yes	yes	yes	yes	yes	yes	yes	yes	yes	yes	yes	yes	yes	yes	yes	yes	yes	yes	yes
2638795276	3-oxoacid CoA-transferase subunit B	yes	yes	yes	yes	yes	yes	yes	yes	yes	yes	yes	yes	yes	yes	yes	yes	yes	yes	yes	yes	yes	yes
2638795277	cobalt-zinc-cadmium efflux system protein	yes	yes	yes	yes	yes	yes	yes	yes	yes	yes	yes	yes	yes	yes	yes	yes	yes	yes	yes	yes	yes	yes
2638795278	GTP pyrophosphokinase	yes	yes	yes	yes	yes	yes	yes	yes	yes	yes	yes	yes	yes	yes	yes	yes	yes	yes	yes	yes	yes	yes
2638795279	hypothetical protein	yes	no	no	no	no	no	no	no	no	no	no	no	no	no	no	no	no	no	no	no	no	no
2638795280	hypothetical protein	yes	no	no	no	no	no	no	no	no	no	no	no	no	no	no	no	no	no	no	no	no	no
2638795281	Phage integrase family protein	yes	no	no	no	no	no	no	no	no	no	no	no	no	no	no	no	no	no	no	no	no	no
2638795282	Helix-turn-helix domain-containing protein	yes	no	no	no	no	no	no	no	no	no	no	no	no	no	no	no	no	no	no	no	no	no
2638795283	serine/threonine-protein kinase HipA	yes	no	no	no	no	no	no	no	no	no	no	no	no	no	no	no	no	no	no	no	no	no
2638795284	hypothetical protein	yes	no	no	no	no	no	no	no	no	no	no	no	no	no	no	no	no	no	no	no	no	no
2638795285	integrase	yes	no	no	no	no	no	no	no	no	no	no	no	no	no	no	no	no	no	no	no	no	no
2638795286	hypothetical protein	yes	no	no	no	no	no	no	no	no	no	no	no	no	no	no	no	no	no	no	no	no	no
2638795287	hypothetical protein	yes	no	no	no	no	no	no	no	no	no	no	no	no	no	no	no	no	no	no	no	no	no
2638795289	threonyl-tRNA synthetase	yes	yes	yes	yes	yes	yes	yes	yes	yes	yes	yes	yes	yes	yes	yes	yes	yes	yes	yes	yes	yes	yes
2638795290	bacterial translation initiation factor 3 (bIF-3)	yes	yes	yes	yes	yes	yes	yes	yes	yes	yes	yes	yes	yes	yes	yes	yes	yes	yes	yes	yes	yes	yes
2638795292	LSU ribosomal protein L35P	yes	yes	yes	yes	yes	yes	yes	yes	yes	yes	yes	yes	yes	yes	yes	yes	yes	yes	yes	yes	yes	yes
2638795293	LSU ribosomal protein L20P	yes	yes	yes	yes	yes	yes	yes	yes	yes	yes	yes	yes	yes	yes	yes	yes	yes	yes	yes	yes	yes	yes
2638795294	phenylalanyl-tRNA synthetase, alpha subunit	yes	yes	yes	yes	yes	yes	yes	yes	yes	yes	yes	yes	yes	yes	yes	yes	yes	yes	yes	yes	yes	yes
2638795295	phenylalanyl-tRNA synthetase beta subunit	yes	yes	yes	yes	yes	yes	yes	yes	yes	yes	yes	yes	yes	yes	yes	yes	yes	yes	yes	yes	yes	yes
2638795296	integration host factor subunit alpha	yes	yes	yes	yes	yes	yes	yes	yes	yes	yes	yes	yes	yes	yes	yes	yes	yes	yes	yes	yes	yes	yes
2638795297	MerR HTH family regulatory protein	yes	yes	yes	yes	yes	yes	yes	yes	yes	yes	yes	yes	yes	yes	yes	yes	yes	yes	yes	yes	yes	yes
2638795299	uncharacterized domain 1-containing protein	yes	yes	yes	yes	yes	yes	yes	yes	yes	yes	yes	no	no	yes	yes	yes	yes	no	yes	no	yes	no
2638795300	DNA-binding protein H-NS	yes	yes	yes	yes	yes	yes	yes	yes	yes	yes	yes	yes	yes	yes	yes	yes	yes	yes	yes	yes	no	no
2638795301	DNA binding domain-containing protein, excisionase family	yes	yes	yes	yes	yes	yes	yes	yes	yes	yes	yes	yes	yes	no	yes	yes	yes	yes	yes	no	no	no
2638795303	2-oxoglutarate dehydrogenase E1 component	yes	yes	yes	yes	yes	yes	yes	yes	yes	yes	yes	yes	yes	yes	yes	yes	yes	yes	yes	yes	yes	yes
2638795304	2-oxoglutarate dehydrogenase E2 component	yes	yes	yes	yes	yes	yes	yes	yes	yes	yes	yes	yes	yes	yes	yes	yes	yes	yes	yes	yes	yes	yes
2638795305	dihydrolipoamide dehydrogenase	yes	yes	yes	yes	yes	yes	yes	yes	yes	yes	yes	yes	yes	yes	yes	yes	yes	yes	yes	yes	yes	yes
2638795306	cell division protein ZapE	yes	yes	yes	yes	yes	yes	yes	yes	yes	yes	yes	yes	yes	yes	yes	yes	yes	yes	yes	yes	yes	yes
2638795307	hypothetical protein	yes	yes	yes	yes	yes	yes	yes	yes	yes	yes	yes	yes	yes	yes	yes	yes	yes	yes	yes	yes	yes	yes
2638795308	tryptophanyl-tRNA synthetase	yes	yes	yes	yes	yes	yes	yes	yes	yes	yes	yes	yes	yes	yes	yes	yes	yes	yes	yes	yes	yes	yes
2638795309	hypothetical protein	yes	yes	yes	yes	yes	yes	yes	yes	yes	no	yes	yes	yes	no	no	no	no	no	no	no	no	no
2638795310	dihydrodipicolinate synthase	yes	yes	yes	yes	yes	yes	yes	yes	yes	yes	yes	yes	yes	yes	yes	yes	yes	yes	yes	yes	yes	yes
2638795311	Beta-barrel assembly machine subunit BamC	yes	yes	yes	yes	yes	yes	yes	yes	yes	yes	yes	yes	yes	yes	yes	yes	yes	yes	yes	yes	yes	yes
2638795312	hypothetical protein	yes	yes	yes	yes	yes	yes	yes	yes	yes	yes	yes	yes	yes	yes	yes	yes	yes	yes	yes	yes	no	no
2638795313	50S ribosomal protein L16 3-hydroxylase	yes	yes	yes	yes	yes	yes	yes	yes	yes	yes	yes	yes	yes	yes	yes	no	no	no	no	no	yes	no
2638795314	FKBP-type peptidyl prolyl cis-trans isomerase /Apo-metallochaperone SlyD	yes	yes	yes	yes	yes	yes	yes	yes	yes	yes	yes	yes	yes	yes	yes	yes	yes	yes	yes	yes	yes	yes
2638795315	serine O-acetyltransferase	yes	yes	yes	yes	yes	yes	yes	yes	yes	yes	yes	yes	yes	yes	yes	yes	yes	yes	yes	yes	yes	yes
2638795316	tRNA/rRNA methyltransferase	yes	yes	yes	yes	yes	yes	yes	yes	yes	yes	yes	yes	yes	yes	yes	no	yes	yes	yes	no	yes	no
2638795317	myo-inositol-1(or 4)-monophosphatase	yes	yes	yes	yes	yes	yes	yes	yes	yes	yes	yes	yes	yes	yes	yes	yes	yes	yes	yes	yes	yes	yes
2638795318	UDP-2,3-diacylglucosamine hydrolase	yes	yes	yes	yes	yes	yes	yes	yes	yes	yes	yes	yes	yes	yes	yes	yes	yes	yes	yes	yes	no	no
2638795319	peptidyl-prolyl cis-trans isomerase B (cyclophilin B)	yes	yes	yes	yes	yes	yes	yes	yes	yes	yes	yes	yes	yes	yes	yes	yes	yes	yes	yes	yes	yes	yes
2638795320	Tetratricopeptide repeat-containing protein	yes	yes	yes	yes	yes	yes	yes	yes	yes	no	yes	yes	yes	no	no	no	no	no	no	no	no	no
2638795321	cysteinyl-tRNA synthetase	yes	yes	yes	yes	yes	yes	yes	yes	yes	yes	yes	yes	yes	yes	yes	yes	yes	yes	yes	yes	yes	yes
2638795322	DNA-3-methyladenine glycosylase II	yes	yes	yes	yes	yes	yes	yes	yes	yes	yes	yes	yes	yes	yes	yes	yes	yes	yes	yes	yes	yes	yes
2638795323	acetyl-CoA carboxylase carboxyltransferase subunit alpha	yes	yes	yes	yes	yes	yes	yes	yes	yes	yes	yes	yes	yes	yes	yes	yes	yes	yes	yes	yes	yes	yes
2638795324	tRNA(Ile)-lysidine synthase	yes	yes	yes	yes	yes	yes	yes	yes	yes	no	no	yes	yes	no	no	no	no	no	no	no	no	no
2638795325	aspartate kinase	yes	yes	yes	yes	yes	yes	yes	yes	yes	yes	yes	yes	yes	yes	yes	yes	yes	yes	yes	yes	yes	yes
2638795327	Calcineurin-like phosphoesterase superfamily domain-containing protein	yes	yes	yes	yes	yes	yes	yes	yes	yes	yes	yes	yes	no	no	no	yes	no	no	no	no	no	no
2638795328	serine/threonine-protein kinase HipA	yes	yes	yes	yes	yes	yes	yes	yes	yes	yes	yes	no	no	no	no	yes	no	no	no	no	no	no
2638795329	Helix-turn-helix domain-containing protein	yes	yes	yes	yes	yes	yes	yes	yes	yes	yes	yes	no	no	no	no	yes	no	no	no	no	no	no
2638795330	hypothetical protein	yes	yes	yes	yes	yes	yes	yes	yes	yes	yes	no	yes	yes	no	no	yes	no	no	no	no	no	no
2638795331	efflux transporter, outer membrane factor (OMF) lipoprotein, NodT family	yes	yes	yes	yes	yes	yes	yes	yes	yes	yes	no	yes	yes	yes	no	no	no	no	no	no	no	no
2638795332	RND family efflux transporter, MFP subunit	yes	yes	yes	yes	yes	yes	yes	yes	yes	yes	no	yes	yes	yes	no	no	no	no	no	no	no	no
2638795333	hydrophobic/amphiphilic exporter-1, HAE1 family	yes	yes	yes	yes	yes	yes	yes	yes	yes	yes	no	yes	yes	yes	no	yes	no	no	no	no	no	no
2638795334	hypothetical protein	yes	yes	yes	yes	yes	yes	yes	yes	yes	no	no	no	no	no	no	no	no	no	no	no	no	no
2638795335	formyl-CoA transferase	yes	yes	yes	yes	yes	yes	yes	yes	yes	yes	yes	yes	yes	no	yes	no	no	yes	yes	no	no	no
2638795336	hydroxymethylglutaryl-CoA lyase	yes	yes	yes	yes	yes	yes	yes	yes	yes	yes	yes	yes	yes	no	yes	no	no	yes	yes	no	no	no
2638795337	Phasin protein	yes	yes	yes	yes	yes	yes	yes	yes	yes	yes	yes	yes	yes	yes	yes	yes	yes	yes	yes	yes	yes	yes
2638795338	hypothetical protein	yes	yes	yes	yes	yes	yes	yes	yes	yes	no	no	no	no	no	no	no	no	no	no	no	no	no
2638795339	hypothetical protein	yes	yes	yes	yes	yes	yes	yes	yes	yes	yes	yes	yes	yes	no	yes	no	yes	yes	yes	no	no	no
2638795340	Smr domain-containing protein	yes	yes	yes	yes	yes	yes	yes	yes	yes	yes	yes	no	no	no	no	no	no	no	no	no	no	no
2638795341	Membrane-anchored ribosome-binding protein, inhibits growth in stationary phase, ElaB/YqjD/DUF883 family	yes	yes	yes	yes	yes	yes	yes	yes	yes	yes	yes	yes	yes	no	yes	no	no	no	no	no	yes	no
2638795342	Uncharacterized membrane protein YqjE	yes	yes	yes	yes	yes	yes	yes	yes	yes	yes	yes	yes	yes	yes	yes	no	no	no	no	no	yes	no
2638795343	YqjK-like protein	yes	yes	yes	yes	yes	yes	yes	yes	yes	no	yes	yes	yes	no	yes	no	yes	no	no	no	no	no
2638795344	adenine phosphoribosyltransferase	yes	yes	yes	yes	yes	yes	yes	yes	yes	yes	yes	yes	yes	yes	yes	no	yes	yes	yes	no	yes	no
2638795345	adenosylhomocysteine nucleosidase	no	no	no	no	no	no	no	no	no	no	no	no	no	no	no	no	no	no	no	no	no	no
2638795346	DNA-binding transcriptional regulator, MarR family	no	no	no	no	no	no	no	no	no	yes	no	no	no	no	no	no	no	no	no	no	no	no
2638795347	efflux transporter, outer membrane factor (OMF) lipoprotein, NodT family	no	no	no	no	no	no	no	no	no	yes	no	yes	yes	yes	no	yes	no	no	no	no	no	no
2638795348	membrane fusion protein, multidrug efflux system	no	no	no	no	no	no	no	no	no	yes	no	yes	yes	yes	no	yes	no	no	no	no	no	no
2638795349	MFS transporter, DHA2 family, multidrug resistance protein	no	no	no	no	no	no	no	no	no	yes	no	no	no	yes	no	yes	no	no	no	no	no	no
2638795350	alkane 1-monooxygenase	no	no	no	no	no	no	no	no	no	yes	no	no	no	yes	no	yes	no	no	no	no	no	no
2638795351	Enoyl-CoA hydratase/carnithine racemase	no	no	no	no	no	no	no	no	no	yes	no	no	no	no	no	yes	no	no	no	no	no	no
2638795352	nitronate monooxygenase	no	no	no	no	no	no	no	no	no	yes	no	no	no	no	no	yes	no	no	no	no	no	no
2638795353	hypothetical protein (DUF2147)	no	no	no	no	no	no	no	no	no	yes	no	no	no	yes	yes	yes	no	no	no	no	yes	no
2638795354	acetyl-CoA acyltransferase	no	no	no	no	no	no	no	no	no	yes	no	no	no	yes	yes	yes	no	no	no	no	yes	no
2638795355	3-hydroxyacyl-CoA dehydrogenase	no	no	no	no	no	no	no	no	no	yes	no	no	no	yes	yes	yes	no	no	no	no	yes	no
2638795356	hypothetical protein	no	no	no	no	no	no	no	no	no	yes	no	no	no	yes	yes	yes	no	no	no	no	yes	no
2638795357	DNA-binding transcriptional regulator, AcrR family	no	no	no	no	no	no	no	no	no	yes	no	no	no	yes	no	yes	no	no	no	no	no	no
2638795358	hypothetical protein	no	no	no	no	no	no	no	no	no	no	no	no	no	no	no	yes	no	no	no	no	no	no
2638795359	long-chain acyl-CoA synthetase	no	no	no	no	no	no	no	no	no	yes	no	no	no	yes	yes	yes	no	no	no	no	yes	no
2638795360	1-acyl-sn-glycerol-3-phosphate acyltransferase	no	no	no	no	no	no	no	no	no	yes	no	no	no	no	yes	no	no	no	no	no	yes	no
2638795361	Acyl-coenzyme A thioesterase PaaI, contains HGG motif	no	no	no	no	no	no	no	no	no	yes	no	no	no	yes	yes	no	no	no	no	no	yes	no
2638795362	dihydroxy-acid dehydratase	yes	yes	yes	yes	yes	yes	yes	yes	yes	yes	yes	yes	yes	yes	yes	no	yes	yes	yes	no	no	no
2638795363	hypothetical protein	yes	yes	yes	yes	yes	yes	yes	yes	yes	yes	yes	yes	yes	no	yes	no	no	no	no	no	no	no
2638795364	hypothetical protein	yes	yes	yes	yes	yes	yes	yes	yes	yes	no	no	no	no	no	no	no	no	no	no	no	no	no
2638795365	putative protease	yes	yes	yes	yes	yes	yes	yes	yes	yes	yes	yes	yes	yes	yes	yes	yes	yes	yes	yes	yes	yes	yes
2638795366	hypothetical protein	no	yes	yes	yes	yes	yes	yes	yes	no	yes	no	no	no	yes	no	yes	yes	no	yes	no	no	no
2638795367	Glycosyltransferase involved in cell wall bisynthesis	no	no	no	no	no	no	no	no	no	no	no	no	no	no	no	no	no	no	no	no	no	no
2638795368	hypothetical protein	no	no	no	no	no	no	no	no	no	no	no	no	no	no	no	no	no	no	no	no	no	no
2638795369	hypothetical protein	no	no	no	no	no	no	no	no	no	no	no	no	no	no	no	no	no	no	no	no	no	no
2638795370	hypothetical protein	no	no	no	no	no	no	no	no	no	no	no	no	no	no	no	no	no	no	no	no	no	no
2638795372	hydroxymethylpyrimidine/phosphomethylpyrimidine kinase	yes	yes	yes	yes	yes	yes	yes	yes	yes	yes	yes	yes	yes	yes	yes	yes	yes	yes	yes	yes	no	no
2638795373	hypothetical protein	yes	yes	yes	yes	yes	yes	yes	yes	yes	no	no	yes	yes	no	no	no	no	no	no	no	no	no
2638795374	hypothetical protein	yes	yes	yes	yes	yes	yes	yes	yes	yes	no	no	no	no	no	no	no	no	no	no	no	no	no
2638795375	thiamine-phosphate diphosphorylase	yes	yes	yes	yes	yes	yes	yes	yes	yes	yes	yes	yes	yes	yes	yes	yes	yes	yes	yes	yes	yes	yes
2638795376	thiazole-phosphate synthase	yes	yes	yes	yes	yes	yes	yes	yes	yes	yes	yes	yes	yes	yes	yes	yes	yes	yes	yes	yes	yes	yes
2638795377	sulfur carrier protein ThiS	yes	yes	yes	yes	yes	yes	yes	yes	yes	yes	yes	yes	yes	no	yes	no	no	no	no	no	no	no
2638795378	glycine oxidase	yes	yes	yes	yes	yes	yes	yes	yes	yes	yes	yes	yes	yes	yes	yes	no	no	no	yes	no	yes	no
2638795379	hydroxymethylpyrimidine synthase	yes	yes	yes	yes	yes	yes	yes	yes	yes	yes	yes	yes	yes	yes	yes	yes	yes	yes	yes	yes	no	no
2638795380	protein of unknown function (DUF4743)	yes	yes	yes	yes	yes	yes	yes	yes	yes	yes	yes	yes	yes	yes	yes	no	yes	yes	yes	no	yes	no
2638795382	Nitrate/nitrite transporter NarK	yes	yes	yes	yes	yes	yes	yes	yes	yes	yes	yes	yes	yes	yes	yes	yes	yes	yes	yes	yes	no	no
2638795383	formyl-CoA transferase	yes	yes	yes	yes	yes	yes	yes	yes	yes	yes	yes	yes	yes	yes	yes	yes	yes	yes	yes	yes	no	no
2638795384	DNA topoisomerase IV subunit B	yes	yes	yes	yes	yes	yes	yes	yes	yes	yes	yes	yes	yes	yes	yes	yes	yes	yes	yes	yes	yes	yes
2638795385	DNA topoisomerase IV subunit A	yes	yes	yes	yes	yes	yes	yes	yes	yes	yes	yes	yes	yes	yes	yes	yes	yes	yes	yes	yes	yes	yes
2638795386	xanthine dehydrogenase accessory factor	yes	yes	yes	yes	yes	yes	yes	yes	yes	yes	yes	yes	yes	yes	yes	no	yes	yes	yes	no	no	no
2638795387	nicotine blue oxidoreductase	yes	yes	yes	yes	yes	yes	yes	yes	yes	no	no	no	no	no	no	no	no	no	no	no	no	no
2638795388	Enamine deaminase RidA, house cleaning of reactive enamine intermediates, YjgF/YER057c/UK114 family	yes	yes	yes	yes	yes	yes	yes	yes	yes	yes	yes	yes	yes	yes	yes	yes	yes	yes	yes	yes	yes	yes
2638795389	hypothetical protein	yes	yes	yes	yes	yes	yes	yes	yes	yes	yes	yes	yes	yes	yes	yes	yes	yes	yes	yes	yes	no	no
2638795390	MoxR-like ATPase	yes	yes	yes	yes	yes	yes	yes	yes	yes	yes	yes	yes	yes	yes	yes	yes	yes	yes	yes	yes	yes	yes
2638795391	Cytochrome c553	yes	yes	yes	yes	yes	yes	yes	yes	yes	yes	yes	yes	yes	yes	yes	yes	yes	yes	yes	yes	yes	yes
2638795392	Cytochrome c553	yes	yes	yes	yes	yes	yes	yes	yes	yes	yes	yes	yes	yes	yes	yes	yes	yes	yes	yes	yes	yes	yes
2638795393	DNA-binding transcriptional regulator, GntR family	yes	yes	yes	yes	yes	yes	yes	yes	yes	yes	yes	yes	yes	yes	yes	yes	yes	yes	yes	yes	yes	yes
2638795394	methylmalonyl-CoA mutase	yes	yes	yes	yes	yes	yes	yes	yes	yes	yes	yes	yes	yes	yes	yes	yes	yes	yes	yes	yes	yes	yes
2638795395	LAO/AO transport system kinase	yes	yes	yes	yes	yes	yes	yes	yes	yes	yes	yes	yes	yes	yes	yes	yes	yes	yes	yes	yes	yes	yes
2638795396	propionyl-CoA carboxylase carboxyltransferase subunit	yes	yes	yes	yes	yes	yes	yes	yes	yes	yes	yes	yes	yes	yes	yes	yes	yes	yes	yes	yes	yes	yes
2638795397	propionyl-CoA carboxylase alpha chain	yes	yes	yes	yes	yes	yes	yes	yes	yes	yes	yes	yes	yes	yes	yes	yes	yes	yes	yes	yes	yes	yes
2638795398	lactoylglutathione lyase	yes	yes	yes	yes	yes	yes	yes	yes	yes	yes	yes	yes	yes	yes	yes	yes	yes	yes	yes	yes	yes	yes
2638795399	tRNA threonylcarbamoyladenosine biosynthesis protein TsaB	yes	yes	yes	yes	yes	yes	yes	yes	yes	no	no	no	no	no	no	no	no	no	no	no	no	no
2638795400	ribosomal-protein-alanine N-acetyltransferase	yes	yes	yes	yes	yes	yes	yes	yes	yes	yes	yes	yes	yes	yes	yes	no	yes	no	no	no	yes	no
2638795401	DNA polymerase	yes	yes	yes	yes	yes	yes	yes	yes	yes	no	no	no	no	no	no	no	no	no	no	no	no	no
2638795402	Major Facilitator Superfamily protein	yes	yes	yes	yes	yes	yes	yes	yes	yes	yes	yes	yes	yes	yes	yes	yes	yes	yes	yes	yes	yes	yes
2638795403	alanine racemase	yes	yes	yes	yes	yes	yes	yes	yes	yes	yes	yes	yes	yes	yes	yes	yes	yes	yes	no	no	yes	no
2638795404	Beta-barrel assembly machine subunit BamD	yes	yes	yes	yes	yes	yes	yes	yes	yes	yes	yes	yes	yes	yes	yes	yes	yes	yes	yes	yes	yes	yes
2638795405	ribosomal large subunit pseudouridine synthase D	yes	yes	yes	yes	yes	yes	yes	yes	yes	yes	yes	yes	yes	yes	yes	yes	yes	yes	yes	yes	yes	yes
2638795406	conserved hypothetical protein	yes	yes	yes	yes	yes	yes	yes	yes	yes	no	no	no	no	no	no	no	no	no	no	no	no	no
2638795407	polyhydroxyalkanoate synthase	yes	yes	yes	yes	yes	yes	yes	yes	yes	yes	yes	yes	yes	yes	yes	yes	yes	yes	yes	yes	yes	yes
2638795408	3-oxoacyl-[acyl-carrier-protein] reductase /acetoacetyl-CoA reductase	yes	yes	yes	yes	yes	yes	yes	yes	yes	yes	yes	yes	yes	yes	yes	yes	yes	yes	yes	yes	yes	yes
2638795409	polyhydroxyalkanoate synthesis repressor PhaR	yes	yes	yes	yes	yes	yes	yes	yes	yes	yes	yes	yes	yes	yes	yes	yes	yes	yes	yes	yes	yes	yes
2638795410	SSU ribosomal protein S12P methylthiotransferase	yes	yes	yes	yes	yes	yes	yes	yes	yes	yes	yes	yes	yes	yes	yes	yes	yes	yes	yes	yes	yes	yes
2638795411	acetyl-CoA C-acetyltransferase	yes	yes	yes	yes	yes	yes	yes	yes	yes	yes	yes	yes	yes	yes	yes	yes	yes	yes	yes	yes	yes	yes
2638795412	phosphoserine phosphatase	yes	yes	yes	yes	yes	yes	yes	yes	yes	yes	yes	yes	yes	no	yes	no	no	yes	no	no	yes	no
2638795413	transcription-repair coupling factor	yes	yes	yes	yes	yes	yes	yes	yes	yes	yes	yes	yes	yes	yes	yes	yes	yes	yes	yes	yes	yes	yes
2638795414	2-C-methyl-D-erythritol 4-phosphate cytidylyltransferase	yes	yes	yes	yes	yes	yes	yes	yes	yes	yes	yes	yes	yes	yes	yes	yes	yes	yes	yes	yes	yes	yes
2638795415	2-C-methyl-D-erythritol 2,4-cyclodiphosphate synthase	yes	yes	yes	yes	yes	yes	yes	yes	yes	yes	yes	yes	yes	yes	yes	yes	yes	yes	yes	yes	yes	yes
2638795416	3-hydroxypropanoate dehydrogenase	yes	yes	yes	yes	yes	yes	yes	yes	yes	no	no	yes	yes	yes	no	no	no	no	no	no	no	no
2638795418	trigger factor	yes	yes	yes	yes	yes	yes	yes	yes	yes	yes	yes	yes	yes	yes	yes	yes	yes	yes	yes	yes	yes	yes
2638795419	ATP-dependent Clp protease proteolytic subunit ClpP	yes	yes	yes	yes	yes	yes	yes	yes	yes	yes	yes	yes	yes	yes	yes	yes	yes	yes	yes	yes	yes	yes
2638795420	ATP-dependent Clp protease ATP-binding subunit ClpX	yes	yes	yes	yes	yes	yes	yes	yes	yes	yes	yes	yes	yes	yes	yes	yes	yes	yes	yes	yes	yes	yes
2638795421	ATP-dependent proteinase. Serine peptidase. MEROPS family S16	yes	yes	yes	yes	yes	yes	yes	yes	yes	yes	yes	yes	yes	yes	yes	yes	yes	yes	yes	yes	yes	yes
2638795423	PPIC-type PPIASE domain-containing protein	yes	yes	yes	yes	yes	yes	yes	yes	yes	yes	yes	yes	yes	yes	yes	yes	yes	yes	yes	yes	yes	yes
2638795424	acyl-CoA thioesterase-1	yes	yes	yes	yes	yes	yes	yes	yes	yes	no	yes	no	no	no	yes	no	no	no	no	no	no	no
2638795425	putative ABC transport system ATP-binding protein	yes	yes	yes	yes	yes	yes	yes	yes	yes	yes	yes	yes	yes	yes	yes	no	no	yes	no	no	yes	no
2638795426	phosphoribosylformylglycinamidine synthase	yes	yes	yes	yes	yes	yes	yes	yes	yes	yes	yes	yes	yes	yes	yes	yes	yes	yes	yes	yes	yes	yes
2638795427	Spermidine synthase	yes	yes	yes	yes	yes	yes	yes	yes	yes	yes	yes	yes	yes	yes	yes	yes	yes	yes	yes	yes	yes	yes
2638795428	aconitase	yes	yes	yes	yes	yes	yes	yes	yes	yes	yes	yes	yes	yes	yes	yes	yes	yes	yes	yes	yes	yes	yes
2638795429	hypothetical protein (DUF2147)	yes	yes	yes	yes	yes	yes	yes	yes	yes	no	no	no	no	no	no	no	no	no	no	no	no	no
2638795430	CTP synthase	yes	yes	yes	yes	yes	yes	yes	yes	yes	yes	yes	yes	yes	yes	yes	yes	yes	yes	yes	yes	yes	yes
2638795431	2-dehydro-3-deoxyphosphooctonate aldolase (KDO 8-P synthase)	yes	yes	yes	yes	yes	yes	yes	yes	yes	yes	yes	yes	yes	yes	yes	yes	yes	yes	yes	yes	yes	yes
2638795432	enolase	yes	yes	yes	yes	yes	yes	yes	yes	yes	yes	yes	yes	yes	yes	yes	yes	yes	yes	yes	yes	yes	yes
2638795433	cell division protein FtsB	yes	yes	yes	yes	yes	yes	yes	yes	yes	yes	yes	yes	yes	yes	yes	yes	yes	yes	yes	yes	yes	yes
2638795434	molecular chaperone Hsp33	yes	yes	yes	yes	yes	yes	yes	yes	yes	yes	yes	yes	yes	yes	yes	yes	yes	yes	yes	yes	no	no
2638795435	glutamyl-tRNA synthetase	yes	yes	yes	yes	yes	yes	yes	yes	yes	yes	yes	yes	yes	yes	yes	yes	yes	yes	yes	yes	yes	yes
2638795439	hypothetical protein	yes	no	no	no	no	no	no	no	no	no	no	no	no	no	no	no	no	no	no	no	no	no
2638795440	Integrase	yes	no	no	no	no	no	no	no	no	no	no	no	no	no	no	no	no	no	no	no	no	no
2638795441	hypothetical protein	yes	no	no	no	no	no	no	no	no	no	no	no	no	no	no	no	no	no	no	no	no	no
2638795442	Predicted DNA-binding transcriptional regulator AlpA	yes	no	no	no	no	no	no	no	no	no	no	no	no	no	no	no	no	no	no	no	no	no
2638795443	hypothetical protein	yes	no	no	no	no	no	no	no	no	no	no	no	no	no	no	no	no	no	no	no	no	no
2638795444	hypothetical protein	yes	no	no	no	no	no	no	no	no	no	no	no	no	no	no	no	no	no	no	no	no	no
2638795445	hypothetical protein	yes	no	no	no	no	no	no	no	no	no	no	no	no	no	no	no	no	no	no	no	no	no
2638795446	CHC2 zinc finger	yes	no	no	no	no	no	no	no	no	no	no	no	no	no	no	no	no	no	no	no	no	no
2638795447	AAA domain-containing protein	yes	no	no	no	no	no	no	no	no	no	no	no	no	no	no	no	no	no	no	no	no	no
2638795448	hypothetical protein	yes	no	no	no	no	no	no	no	no	no	no	no	no	no	no	no	no	no	no	no	no	no
2638795449	Sterol desaturase/sphingolipid hydroxylase, fatty acid hydroxylase superfamily	yes	yes	yes	yes	yes	yes	yes	yes	yes	no	no	no	no	no	no	no	no	no	no	no	no	no
2638795450	carboxylesterase	yes	yes	yes	yes	yes	yes	yes	yes	yes	yes	no	no	no	no	no	no	no	no	no	no	no	no
2638795451	hypothetical protein	yes	no	yes	yes	no	no	no	no	no	yes	no	no	no	no	no	no	no	no	no	no	no	no
2638795452	acyl carrier protein	yes	yes	yes	yes	yes	yes	yes	yes	yes	yes	no	no	no	no	no	no	no	no	no	no	no	no
2638795453	3-oxoacyl-[acyl-carrier-protein] synthase II	yes	yes	yes	yes	yes	yes	yes	yes	yes	yes	no	no	no	no	no	no	no	no	no	no	no	no
2638795454	hypothetical protein	yes	yes	yes	yes	yes	yes	yes	yes	yes	no	no	no	no	no	no	no	no	no	no	no	no	no
2638795455	hypothetical protein	yes	yes	yes	yes	yes	yes	yes	yes	yes	yes	yes	yes	yes	yes	yes	yes	yes	yes	no	no	no	no
2638795456	2-hydroxy-3-oxopropionate reductase	yes	yes	yes	yes	yes	yes	yes	yes	yes	yes	yes	yes	yes	yes	no	yes	no	no	yes	no	no	no
2638795457	hypothetical protein	yes	yes	yes	yes	yes	yes	yes	yes	yes	yes	yes	yes	yes	yes	yes	yes	yes	yes	yes	yes	yes	yes
2638795458	HNH endonuclease	yes	yes	yes	yes	yes	yes	yes	yes	yes	yes	yes	yes	yes	no	yes	no	no	no	no	no	yes	no
2638795459	Protein of unknown function (DUF3108)	yes	yes	yes	yes	yes	yes	yes	yes	yes	yes	yes	yes	yes	no	yes	no	yes	no	yes	no	no	no
2638795460	Ion channel	yes	yes	yes	yes	yes	yes	yes	yes	yes	yes	no	yes	yes	no	no	no	no	no	no	no	no	no
2638795461	hypothetical protein	yes	yes	yes	yes	yes	yes	yes	yes	yes	no	no	yes	yes	no	no	no	no	no	no	no	no	no
2638795462	TatD DNase family protein	yes	yes	yes	yes	yes	yes	yes	yes	yes	yes	yes	yes	yes	yes	yes	yes	yes	yes	yes	yes	yes	yes
2638795463	DNA polymerase III, delta prime subunit	yes	yes	yes	yes	yes	yes	yes	yes	yes	yes	yes	yes	yes	yes	yes	yes	yes	yes	yes	yes	yes	yes
2638795464	thymidylate kinase	yes	yes	yes	yes	yes	yes	yes	yes	yes	yes	yes	yes	yes	yes	yes	yes	yes	yes	yes	yes	yes	yes
2638795465	UPF0755 protein	yes	yes	yes	yes	yes	yes	yes	yes	yes	no	yes	yes	yes	yes	no	no	no	yes	yes	no	no	no
2638795466	hypothetical protein	yes	yes	yes	yes	yes	yes	yes	yes	yes	no	no	no	no	no	no	no	no	no	no	no	no	no
2638795467	Uncharacterized conserved protein, contains NRDE domain	yes	yes	yes	yes	yes	yes	yes	yes	yes	yes	yes	yes	yes	yes	yes	yes	yes	yes	yes	yes	yes	yes
2638795468	uncharacterized domain 1-containing protein	yes	yes	yes	yes	yes	yes	yes	yes	yes	yes	yes	yes	yes	yes	yes	yes	yes	yes	yes	yes	no	no
2638795469	Uncharacterized conserved protein YdiU, UPF0061 family	yes	yes	yes	yes	yes	yes	yes	yes	yes	yes	yes	yes	yes	no	yes	no	no	no	yes	no	yes	no
2638795470	peptide-methionine (R)-S-oxide reductase	yes	yes	yes	yes	yes	yes	yes	yes	yes	yes	yes	yes	yes	yes	yes	yes	yes	yes	yes	yes	yes	yes
2638795471	intracellular septation protein	yes	yes	yes	yes	yes	yes	yes	yes	yes	yes	yes	yes	yes	yes	yes	yes	yes	yes	yes	yes	yes	yes
2638795472	BolA protein	yes	yes	yes	yes	yes	yes	yes	yes	yes	no	yes	no	no	yes	yes	no	yes	no	yes	no	no	no
2638795473	peptidyl-prolyl cis-trans isomerase C	yes	yes	yes	yes	yes	yes	yes	yes	yes	yes	yes	yes	yes	yes	yes	yes	yes	yes	yes	yes	yes	yes
2638795474	MFS transporter, PPP family, 3-phenylpropionic acid transporter	yes	yes	yes	yes	yes	yes	yes	yes	yes	yes	yes	yes	yes	yes	yes	yes	yes	yes	yes	yes	yes	yes
2638795475	chorismate synthase	yes	yes	yes	yes	yes	yes	yes	yes	yes	yes	yes	yes	yes	yes	yes	yes	yes	yes	yes	yes	yes	yes
2638795476	CBS domain-containing protein	yes	yes	yes	yes	yes	yes	yes	yes	yes	yes	yes	yes	yes	yes	yes	yes	yes	yes	yes	yes	yes	yes
2638795477	tRNA-processing RNAse BN	yes	yes	yes	yes	yes	yes	yes	yes	yes	yes	yes	yes	yes	yes	yes	yes	yes	yes	yes	yes	yes	yes
2638795478	NAD(P)H dehydrogenase (quinone)	yes	yes	yes	yes	yes	yes	yes	yes	yes	yes	yes	yes	yes	yes	yes	yes	yes	yes	yes	yes	yes	yes
2638795479	Uncharacterized membrane protein	yes	yes	yes	yes	yes	yes	yes	yes	yes	yes	yes	yes	yes	yes	yes	yes	yes	yes	yes	yes	yes	yes
2638795480	FAD/FMN-containing dehydrogenase	yes	yes	yes	yes	yes	yes	yes	yes	yes	yes	yes	yes	yes	yes	yes	no	no	no	no	no	yes	no
2638795481	hypothetical protein	yes	yes	yes	yes	yes	yes	yes	yes	yes	yes	yes	yes	yes	yes	yes	yes	yes	yes	yes	yes	no	no
2638795482	haloacetate dehalogenase	yes	yes	yes	yes	yes	yes	yes	yes	yes	yes	yes	yes	yes	yes	yes	yes	yes	no	no	no	no	no
2638795483	hypothetical protein	yes	yes	yes	yes	yes	yes	yes	yes	yes	no	no	no	no	no	no	no	no	no	no	no	no	no
2638795484	Protein of unknown function (DUF3313)	yes	yes	yes	yes	yes	yes	yes	yes	yes	yes	yes	yes	yes	no	yes	no	yes	yes	yes	no	yes	no
2638795485	hypothetical protein	yes	yes	yes	yes	yes	yes	yes	yes	yes	no	no	no	no	no	no	no	no	no	no	no	no	no
2638795486	L-glutamate ABC transporter ATP-binding protein /L-aspartate ABC transporter ATP-binding protein	yes	yes	yes	yes	yes	yes	yes	yes	yes	yes	yes	yes	yes	yes	no	no	no	no	yes	no	no	no
2638795487	amino acid ABC transporter membrane protein 2, PAAT family	yes	yes	yes	yes	yes	yes	yes	yes	yes	yes	yes	yes	yes	yes	no	no	no	no	yes	no	yes	no
2638795488	amino acid ABC transporter membrane protein 1, PAAT family	yes	yes	yes	yes	yes	yes	yes	yes	yes	yes	yes	yes	yes	yes	no	no	no	no	yes	no	yes	no
2638795489	amino acid ABC transporter substrate-binding protein, PAAT family	yes	yes	yes	yes	yes	yes	yes	yes	yes	yes	yes	yes	yes	yes	no	no	no	no	yes	no	no	no
2638795490	NADH dehydrogenase	yes	yes	yes	yes	yes	yes	yes	yes	yes	yes	yes	no	no	no	no	no	no	no	no	no	no	no
2638795491	Penicillin V acylase, Ntn superfamily	yes	yes	yes	yes	yes	yes	yes	yes	yes	no	no	no	no	no	no	no	no	no	no	no	no	no
2638795492	GTP cyclohydrolase II/3,4-dihydroxy 2-butanone 4-phosphate synthase / GTP cyclohydrolase II	yes	yes	no	no	no	no	no	no	no	no	no	no	no	no	no	no	no	no	no	no	no	no
2638795493	membrane fusion protein, multidrug efflux system	yes	yes	no	no	no	no	no	no	no	no	no	no	no	no	no	yes	no	no	no	no	no	no
2638795494	multidrug efflux pump	yes	yes	no	no	no	no	no	no	no	no	no	no	no	no	no	yes	no	no	no	no	no	no
2638795495	multidrug efflux pump	yes	yes	no	no	no	no	no	no	no	no	no	no	no	no	no	yes	no	no	no	no	no	no
2638795496	efflux transporter, outer membrane factor (OMF) lipoprotein, NodT family	yes	yes	no	no	no	no	no	no	no	no	no	no	no	no	no	yes	no	no	no	no	no	no
2638795497	OmpW family protein	yes	yes	yes	yes	yes	yes	yes	yes	yes	yes	no	yes	yes	yes	yes	no	no	no	no	no	yes	no
2638795498	xanthine dehydrogenase accessory factor	yes	no	no	no	no	no	no	no	no	yes	no	no	no	no	no	yes	no	no	no	no	no	no
2638795499	conserved hypothetical protein	yes	no	no	no	no	no	no	no	no	yes	no	no	no	no	no	no	no	no	no	no	no	no
2638795500	molybdenum cofactor cytidylyltransferase	yes	no	no	no	no	no	no	no	no	yes	no	no	no	no	no	no	no	no	no	no	no	no
2638795501	Uncharacterized conserved protein, contains von Willebrand factor type A (vWA) domain	yes	no	no	no	no	no	no	no	no	yes	no	no	no	no	no	no	no	no	no	no	no	no
2638795502	MoxR-like ATPase	yes	no	no	no	no	no	no	no	no	yes	no	no	no	no	no	no	no	no	no	no	no	no
2638795503	Carbon monoxide dehydrogenase subunit G	yes	no	no	no	no	no	no	no	no	yes	no	no	no	no	no	no	no	no	no	no	no	no
2638795504	carbon monoxide dehydrogenase, large subunit apoprotein	yes	no	no	no	no	no	no	no	no	yes	no	no	no	no	no	no	no	no	no	no	no	no
2638795505	carbon monoxide dehydrogenase, small subunit	yes	no	no	no	no	no	no	no	no	yes	no	no	no	no	no	no	no	no	no	no	no	no
2638795506	carbon monoxide dehydrogenase, medium subunit	yes	no	no	no	no	no	no	no	no	yes	no	no	no	no	no	no	no	no	no	no	no	no
2638795507	hypothetical protein	yes	no	no	no	no	no	no	no	no	yes	no	no	no	no	no	no	no	no	no	no	no	no
2638795510	hypothetical protein	yes	yes	yes	yes	yes	yes	yes	yes	yes	no	no	no	no	no	no	no	no	no	no	no	no	no
2638795511	iron complex outermembrane recepter protein	yes	yes	yes	yes	yes	yes	yes	yes	yes	yes	yes	no	no	yes	no	no	no	no	no	no	no	no
2638795512	phosphoglucosamine mutase	yes	yes	yes	yes	yes	yes	yes	yes	yes	yes	yes	yes	yes	yes	yes	yes	yes	yes	yes	yes	yes	yes
2638795513	Dihydropteroate synthase	yes	yes	yes	yes	yes	yes	yes	yes	yes	yes	yes	yes	yes	yes	yes	yes	yes	yes	yes	yes	no	no
2638795514	membrane protease FtsH catalytic subunit	yes	yes	yes	yes	yes	yes	yes	yes	yes	yes	yes	yes	yes	yes	yes	yes	yes	yes	yes	yes	yes	yes
2638795515	23S rRNA Um-2552 2'-O-methyltransferase	yes	yes	yes	yes	yes	yes	yes	yes	yes	yes	yes	yes	yes	yes	yes	yes	yes	yes	yes	yes	yes	yes
2638795516	putative RNA-binding protein, YhbY family	yes	yes	yes	yes	yes	yes	yes	yes	yes	yes	yes	yes	yes	yes	yes	yes	yes	yes	yes	yes	yes	yes
2638795517	protein of unknown function (DUF4149)	yes	yes	yes	yes	yes	yes	yes	yes	yes	no	no	no	no	no	no	no	no	no	no	no	no	no
2638795518	transcription elongation factor GreA	yes	yes	yes	yes	yes	yes	yes	yes	yes	yes	yes	yes	yes	yes	yes	yes	yes	yes	yes	yes	yes	yes
2638795519	carbamoyl-phosphate synthase large subunit	yes	yes	yes	yes	yes	yes	yes	yes	yes	yes	yes	yes	yes	yes	yes	yes	yes	yes	yes	yes	yes	yes
2638795520	carbamoyl-phosphate synthase small subunit	yes	yes	yes	yes	yes	yes	yes	yes	yes	yes	yes	yes	yes	yes	yes	yes	yes	yes	yes	yes	yes	yes
2638795521	propionyl-CoA synthetase	yes	yes	yes	yes	yes	yes	yes	yes	yes	yes	yes	yes	yes	yes	yes	yes	yes	yes	yes	yes	yes	yes
2638795522	membrane-bound lytic murein transglycosylase D	yes	yes	yes	yes	yes	yes	yes	yes	yes	yes	yes	yes	yes	yes	yes	yes	yes	yes	yes	yes	no	no
2638795523	hydroxyacylglutathione hydrolase	yes	yes	yes	yes	yes	yes	yes	yes	yes	yes	yes	yes	yes	yes	yes	yes	yes	yes	yes	yes	yes	yes
2638795524	Methyltransferase domain-containing protein	yes	yes	yes	yes	yes	yes	yes	yes	yes	yes	yes	yes	yes	yes	yes	yes	yes	yes	yes	yes	yes	yes
2638795525	RNase HI	yes	yes	yes	yes	yes	yes	yes	yes	yes	yes	yes	yes	yes	yes	yes	yes	yes	yes	yes	yes	yes	yes
2638795526	RND family efflux transporter, MFP subunit	yes	yes	yes	yes	yes	yes	yes	yes	yes	yes	yes	yes	yes	yes	yes	no	yes	yes	yes	no	no	no
2638795527	hydrophobic/amphiphilic exporter-1, HAE1 family	yes	yes	yes	yes	yes	yes	yes	yes	yes	yes	yes	yes	yes	yes	yes	no	yes	yes	yes	no	yes	no
2638795528	DNA polymerase-3 subunit epsilon	yes	yes	yes	yes	yes	yes	yes	yes	yes	yes	yes	yes	yes	yes	yes	yes	yes	yes	yes	yes	yes	yes
2638795529	tartrate dehydrogenase/decarboxylase / D-malate dehydrogenase	yes	yes	yes	yes	yes	yes	yes	yes	yes	yes	yes	yes	yes	yes	yes	yes	yes	no	no	no	yes	no
2638795530	hypothetical protein	yes	yes	no	yes	yes	yes	yes	yes	no	no	no	no	no	no	no	no	no	no	no	no	no	no
2638795531	hypothetical protein	yes	yes	no	yes	yes	yes	yes	yes	no	no	no	no	no	no	no	no	no	no	no	no	no	no
2638795532	SprT-like family protein	yes	yes	yes	yes	yes	yes	yes	yes	yes	yes	yes	yes	yes	yes	yes	yes	yes	yes	yes	yes	no	no
2638795533	Asp-tRNAAsn/Glu-tRNAGln amidotransferase A subunit	yes	yes	yes	yes	yes	yes	yes	yes	yes	yes	no	yes	yes	yes	yes	no	no	no	no	no	no	no
2638795534	Tripartite-type tricarboxylate transporter, receptor component TctC	yes	yes	yes	yes	yes	yes	yes	yes	yes	yes	yes	yes	yes	yes	yes	no	no	yes	no	no	no	no
2638795535	2,4-dienoyl-CoA reductase	yes	yes	yes	yes	yes	yes	yes	yes	yes	yes	yes	yes	yes	yes	yes	yes	yes	yes	yes	yes	yes	yes
2638795536	methylmalonate-semialdehyde dehydrogenase [acylating]	yes	yes	yes	yes	yes	yes	yes	yes	yes	yes	yes	yes	yes	yes	yes	yes	yes	yes	yes	yes	no	no
2638795537	hypothetical protein	yes	yes	yes	yes	yes	yes	yes	yes	yes	yes	yes	yes	yes	yes	yes	yes	yes	yes	yes	yes	yes	yes
2638795538	ADP-ribose pyrophosphatase	yes	yes	yes	yes	yes	yes	yes	yes	yes	yes	yes	yes	yes	yes	yes	yes	yes	yes	yes	yes	yes	yes
2638795539	NADH dehydrogenase subunit N	yes	yes	yes	yes	yes	yes	yes	yes	yes	yes	yes	yes	yes	yes	yes	yes	yes	yes	yes	yes	yes	yes
2638795540	NADH dehydrogenase subunit M	yes	yes	yes	yes	yes	yes	yes	yes	yes	yes	yes	yes	yes	yes	yes	yes	yes	yes	yes	yes	yes	yes
2638795541	NADH dehydrogenase subunit L	yes	yes	yes	yes	yes	yes	yes	yes	yes	yes	yes	yes	yes	yes	yes	yes	yes	yes	yes	yes	yes	yes
2638795542	NADH dehydrogenase subunit K	yes	yes	yes	yes	yes	yes	yes	yes	yes	yes	yes	yes	yes	yes	yes	yes	yes	yes	yes	yes	yes	yes
2638795543	NADH dehydrogenase subunit J	yes	yes	yes	yes	yes	yes	yes	yes	yes	yes	yes	yes	yes	yes	yes	yes	yes	yes	yes	yes	yes	yes
2638795544	NADH dehydrogenase subunit I	yes	yes	yes	yes	yes	yes	yes	yes	yes	yes	yes	yes	yes	yes	yes	yes	yes	yes	yes	yes	yes	yes
2638795545	NADH dehydrogenase subunit H	yes	yes	yes	yes	yes	yes	yes	yes	yes	yes	yes	yes	yes	yes	yes	yes	yes	yes	yes	yes	yes	yes
2638795546	NADH dehydrogenase subunit G	yes	yes	yes	yes	yes	yes	yes	yes	yes	yes	yes	yes	yes	yes	yes	yes	yes	yes	yes	yes	yes	yes
2638795547	NADH dehydrogenase subunit F	yes	yes	yes	yes	yes	yes	yes	yes	yes	yes	yes	yes	yes	yes	yes	yes	yes	yes	yes	yes	yes	yes
2638795548	NADH dehydrogenase subunit E	yes	yes	yes	yes	yes	yes	yes	yes	yes	yes	yes	yes	yes	yes	yes	yes	yes	yes	yes	yes	yes	yes
2638795549	NADH dehydrogenase subunit D	yes	yes	yes	yes	yes	yes	yes	yes	yes	yes	yes	yes	yes	yes	yes	yes	yes	yes	yes	yes	yes	yes
2638795550	NADH dehydrogenase subunit C	yes	yes	yes	yes	yes	yes	yes	yes	yes	yes	yes	yes	yes	yes	yes	yes	yes	yes	yes	yes	yes	yes
2638795551	NADH dehydrogenase subunit B	yes	yes	yes	yes	yes	yes	yes	yes	yes	yes	yes	yes	yes	yes	yes	yes	yes	yes	yes	yes	yes	yes
2638795552	NADH dehydrogenase subunit A	yes	yes	yes	yes	yes	yes	yes	yes	yes	yes	yes	yes	yes	yes	yes	yes	yes	yes	yes	yes	yes	yes
2638795554	protein translocase subunit secG	yes	yes	yes	yes	yes	yes	yes	yes	yes	yes	yes	yes	yes	yes	yes	yes	yes	yes	yes	yes	yes	yes
2638795555	triosephosphate isomerase	yes	yes	yes	yes	yes	yes	yes	yes	yes	yes	yes	yes	yes	yes	yes	yes	yes	yes	yes	yes	yes	yes
2638795556	NADPH2:quinone reductase	yes	yes	yes	yes	yes	yes	yes	yes	yes	yes	yes	yes	yes	yes	yes	yes	yes	yes	yes	yes	no	no
2638795557	polyribonucleotide nucleotidyltransferase	yes	yes	yes	yes	yes	yes	yes	yes	yes	yes	yes	yes	yes	yes	yes	yes	yes	yes	yes	yes	yes	yes
2638795558	small subunit ribosomal protein S15	yes	yes	yes	yes	yes	yes	yes	yes	yes	yes	yes	yes	yes	yes	yes	yes	yes	yes	yes	yes	yes	yes
2638795559	Lipid-binding SYLF domain-containing protein	yes	yes	yes	yes	yes	yes	yes	yes	yes	no	yes	yes	yes	yes	yes	no	yes	yes	yes	no	no	no
2638795560	2-isopropylmalate synthase	yes	yes	yes	yes	yes	yes	yes	yes	yes	yes	yes	yes	yes	yes	yes	yes	yes	yes	yes	yes	yes	yes
2638795561	CDP-diacylglycerol--serine O-phosphatidyltransferase	yes	yes	yes	yes	yes	yes	yes	yes	yes	yes	yes	yes	yes	yes	yes	yes	yes	yes	yes	yes	yes	yes
2638795562	phosphatidylserine decarboxylase	yes	yes	yes	yes	yes	yes	yes	yes	yes	yes	yes	yes	yes	yes	yes	yes	yes	yes	yes	yes	yes	yes
2638795563	ketol-acid reductoisomerase	yes	yes	yes	yes	yes	yes	yes	yes	yes	yes	yes	yes	yes	yes	yes	yes	yes	yes	yes	yes	yes	yes
2638795564	acetolactate synthase, small subunit	yes	yes	yes	yes	yes	yes	yes	yes	yes	yes	yes	yes	yes	yes	yes	yes	yes	yes	yes	yes	yes	yes
2638795565	acetolactate synthase, large subunit	yes	yes	yes	yes	yes	yes	yes	yes	yes	yes	yes	yes	yes	yes	yes	yes	yes	yes	yes	yes	yes	yes
2638795566	RNA polymerase, sigma-24 subunit, RpoE	yes	yes	yes	yes	yes	yes	yes	yes	yes	yes	yes	yes	yes	yes	yes	yes	yes	yes	yes	yes	yes	yes
2638795567	Protein of unknown function (DUF3619)	yes	yes	yes	yes	yes	yes	yes	yes	yes	yes	yes	yes	yes	no	yes	no	no	no	no	no	yes	no
2638795568	Protein of unknown function (DUF3106)	yes	yes	yes	yes	yes	yes	yes	yes	yes	yes	no	no	no	no	no	no	no	no	no	no	yes	no
2638795569	RDD family protein	yes	yes	yes	yes	yes	yes	yes	yes	yes	yes	yes	yes	yes	yes	yes	yes	yes	yes	yes	yes	yes	yes
2638795570	putative ABC transport system permease protein	yes	yes	yes	yes	yes	yes	yes	yes	yes	no	yes	yes	yes	no	no	no	no	no	no	no	no	no
2638795571	3-oxoacyl-[acyl-carrier protein] reductase	yes	yes	yes	yes	yes	yes	yes	yes	yes	yes	yes	yes	yes	yes	yes	no	yes	yes	yes	no	no	no
2638795572	Tripartite-type tricarboxylate transporter, receptor component TctC	yes	yes	yes	yes	yes	yes	yes	yes	yes	yes	yes	yes	yes	yes	yes	no	no	yes	no	no	no	no
2638795573	Uncharacterized lipoprotein YmbA	yes	yes	yes	yes	yes	yes	yes	yes	yes	yes	yes	yes	yes	no	yes	yes	no	no	no	no	no	no
2638795574	paraquat-inducible protein B	yes	yes	yes	yes	yes	yes	yes	yes	yes	yes	no	no	no	no	yes	no	no	no	no	no	no	no
2638795575	phospholipid/cholesterol/gamma-HCH transport system ATP-binding protein	yes	yes	yes	yes	yes	yes	yes	yes	yes	yes	yes	yes	yes	yes	yes	yes	yes	yes	yes	yes	yes	yes
2638795576	phospholipid/cholesterol/gamma-HCH transport system permease protein	yes	yes	yes	yes	yes	yes	yes	yes	yes	yes	yes	yes	yes	yes	yes	yes	yes	no	yes	no	yes	no
2638795578	transcription elongation factor GreB	yes	yes	no	yes	yes	yes	yes	yes	no	no	yes	yes	yes	yes	yes	yes	yes	yes	yes	no	yes	no
2638795579	GTP pyrophosphokinase	yes	yes	yes	yes	yes	yes	yes	yes	yes	yes	yes	yes	yes	yes	yes	yes	yes	yes	yes	yes	yes	yes
2638795580	DNA-directed RNA polymerase subunit omega	yes	yes	yes	yes	yes	yes	yes	yes	yes	yes	yes	yes	yes	yes	yes	yes	yes	yes	yes	yes	yes	yes
2638795581	guanylate kinase	yes	yes	yes	yes	yes	yes	yes	yes	yes	yes	yes	yes	yes	yes	yes	yes	yes	yes	yes	yes	yes	yes
2638795582	TIGR00255 family protein	yes	yes	yes	yes	yes	yes	yes	yes	yes	yes	yes	yes	yes	yes	yes	yes	yes	yes	yes	yes	no	no
2638795583	RNAse PH	yes	yes	yes	yes	yes	yes	yes	yes	yes	yes	yes	yes	yes	yes	yes	yes	yes	yes	yes	yes	no	no
2638795584	XTP/dITP diphosphohydrolase	yes	yes	yes	yes	yes	yes	yes	yes	yes	yes	yes	yes	yes	yes	yes	yes	yes	yes	yes	yes	yes	yes
2638795585	oxygen-independent coproporphyrinogen-3 oxidase	yes	yes	yes	yes	yes	yes	yes	yes	yes	yes	yes	yes	yes	yes	yes	yes	yes	yes	yes	yes	yes	yes
2638795586	Tripartite-type tricarboxylate transporter, receptor component TctC	yes	yes	yes	yes	yes	yes	yes	yes	yes	no	no	yes	yes	yes	no	no	no	no	no	no	no	no
2638795587	Alkyl sulfatase BDS1, metallo-beta-lactamase superfamily	yes	yes	yes	yes	yes	yes	yes	yes	yes	yes	yes	yes	yes	no	yes	yes	yes	yes	yes	no	no	no
2638795588	His Kinase A (phospho-acceptor) domain-containing protein	yes	yes	yes	yes	yes	yes	yes	yes	yes	no	no	yes	yes	no	yes	no	no	no	no	no	no	no
2638795589	hypothetical protein	yes	yes	yes	yes	yes	yes	yes	yes	yes	no	no	no	no	no	no	no	no	no	no	no	no	no
2638795590	Predicted acylesterase/phospholipase RssA, contains patatin domain	yes	yes	yes	yes	yes	yes	yes	yes	yes	no	yes	yes	yes	no	no	no	no	no	no	no	no	no
2638795592	prevent-host-death family protein	yes	yes	yes	yes	no	no	no	yes	no	yes	yes	yes	yes	no	no	yes	no	no	no	no	no	no
2638795593	hypothetical protein	yes	yes	yes	yes	no	no	no	yes	no	yes	yes	yes	yes	no	no	yes	no	no	no	no	no	no
2638795594	L-2-hydroxyglutarate oxidase LhgO	yes	yes	yes	yes	yes	yes	yes	yes	yes	yes	yes	yes	yes	yes	yes	yes	yes	yes	yes	yes	no	no
2638795595	glucose-6-phosphate isomerase	yes	yes	yes	yes	yes	yes	yes	yes	yes	yes	yes	yes	yes	yes	yes	yes	yes	yes	yes	yes	yes	yes
2638795596	hypothetical protein	yes	yes	no	no	no	no	no	no	no	no	no	no	no	no	no	no	no	no	no	no	no	no
2638795597	phosphomannomutase	yes	yes	yes	yes	yes	yes	yes	yes	yes	yes	yes	yes	yes	yes	yes	yes	yes	yes	yes	yes	yes	yes
2638795598	hypothetical protein	yes	yes	yes	yes	yes	yes	yes	yes	yes	no	no	no	no	no	no	no	no	no	no	no	no	no
2638795599	Hemolysin activation/secretion protein	yes	yes	yes	yes	yes	yes	yes	yes	yes	yes	no	yes	yes	no	no	no	no	no	no	no	no	no
2638795600	quinolinate synthetase	yes	yes	yes	yes	yes	yes	yes	yes	yes	yes	yes	yes	yes	yes	yes	yes	yes	yes	yes	yes	yes	yes
2638795601	nicotinate-nucleotide pyrophosphorylase [carboxylating]	yes	yes	yes	yes	yes	yes	yes	yes	yes	yes	no	yes	yes	yes	yes	yes	yes	yes	yes	no	yes	no
2638795602	TRAP-type uncharacterized transport system, substrate-binding protein	yes	yes	yes	yes	yes	yes	yes	yes	yes	yes	no	no	no	no	yes	yes	no	no	no	no	no	no
2638795603	L-aspartate oxidase	yes	yes	yes	yes	yes	yes	yes	yes	yes	yes	yes	yes	yes	yes	yes	yes	yes	yes	yes	yes	yes	yes
2638795604	hypothetical protein	yes	yes	yes	yes	yes	yes	yes	yes	yes	yes	no	no	no	no	no	no	no	no	no	no	no	no
2638795605	mRNA interferase MazF	yes	yes	yes	yes	yes	yes	yes	yes	yes	yes	no	no	no	no	no	no	no	no	no	no	no	no
2638795606	antitoxin MazE	yes	yes	yes	yes	yes	yes	yes	yes	yes	yes	no	no	no	no	no	no	no	no	no	no	no	no
2638795607	NAD-dependent formate dehydrogenase catalytic subunit /NAD-dependent formate dehydrogenase iron-sulfur protein	yes	yes	yes	yes	yes	yes	yes	yes	yes	yes	yes	yes	yes	yes	yes	yes	yes	yes	yes	yes	yes	yes
2638795608	NAD-dependent formate dehydrogenase flavoprotein subunit	yes	yes	yes	yes	yes	yes	yes	yes	yes	yes	yes	yes	yes	yes	yes	yes	yes	yes	yes	yes	yes	yes
2638795609	hypothetical protein	yes	yes	yes	yes	yes	yes	yes	yes	yes	yes	yes	yes	yes	yes	yes	no	yes	no	no	no	no	no
2638795610	protein of unknown function (DUF748)	yes	yes	yes	yes	yes	yes	yes	yes	yes	yes	yes	no	no	no	no	no	no	no	no	no	no	no
2638795611	protein of unknown function (DUF1080)	yes	yes	yes	yes	yes	yes	yes	yes	yes	yes	yes	yes	yes	no	no	no	no	no	no	no	no	no
2638795612	hypothetical protein	yes	yes	yes	yes	yes	yes	yes	yes	yes	yes	yes	yes	yes	yes	yes	yes	yes	no	yes	no	yes	no
2638795613	hypothetical protein	yes	no	no	no	no	no	no	no	no	no	no	no	no	no	no	no	no	no	no	no	no	no
2638795614	filamentous hemagglutinin family N-terminal domain-containing protein	yes	no	no	no	no	no	no	no	no	no	no	no	no	no	no	no	no	no	no	no	no	no
2638795615	Hemolysin activation/secretion protein	yes	no	no	no	no	no	no	no	no	no	no	no	no	no	no	no	no	no	no	no	no	no
2638795616	peptidyl-prolyl cis-trans isomerase C	yes	no	no	no	no	no	no	no	no	no	no	no	no	no	no	no	no	no	no	no	no	no
2638795617	hypothetical protein	yes	no	no	no	no	no	no	no	no	no	no	no	no	no	no	no	no	no	no	no	no	no
2638795619	acetyl-coenzyme A synthetase	yes	yes	yes	yes	yes	yes	yes	yes	yes	yes	yes	yes	yes	yes	yes	yes	yes	yes	yes	yes	yes	yes
2638795620	fumarase, class I, homodimeric	yes	yes	yes	yes	yes	yes	yes	yes	yes	yes	yes	yes	yes	yes	yes	yes	yes	yes	yes	yes	yes	yes
2638795621	glutamate racemase	yes	yes	yes	yes	yes	yes	yes	yes	yes	yes	yes	yes	yes	yes	yes	no	yes	yes	yes	no	yes	no
2638795622	outer membrane transport energization protein TonB	yes	yes	yes	yes	yes	yes	yes	yes	yes	yes	yes	yes	yes	yes	yes	yes	yes	no	no	no	yes	no
2638795623	outer membrane transport energization protein ExbB	yes	yes	yes	yes	yes	yes	yes	yes	yes	yes	yes	yes	yes	yes	yes	yes	yes	yes	yes	yes	yes	yes
2638795624	outer membrane transport energization protein ExbD	yes	yes	yes	yes	yes	yes	yes	yes	yes	yes	yes	yes	yes	yes	yes	yes	yes	yes	yes	yes	yes	yes
2638795625	hypothetical protein	yes	yes	yes	yes	yes	yes	yes	yes	yes	no	no	no	no	no	no	no	no	no	no	no	no	no
2638795626	TRAP-type uncharacterized transport system, substrate-binding protein	yes	yes	yes	yes	yes	yes	yes	yes	yes	no	no	yes	yes	no	no	no	no	no	no	no	no	no
2638795627	phosphate ABC transporter substrate-binding protein, PhoT family	yes	yes	yes	yes	yes	yes	yes	yes	yes	no	no	no	no	no	no	no	no	no	no	no	no	no
2638795628	phosphate ABC transporter substrate-binding protein, PhoT family	yes	yes	yes	yes	yes	yes	yes	yes	yes	no	no	no	no	no	no	no	no	no	no	no	no	no
2638795630	penicillin amidase	yes	yes	yes	yes	yes	yes	yes	yes	yes	yes	yes	yes	yes	yes	yes	no	yes	yes	yes	no	yes	no
2638795631	hypothetical protein	yes	yes	yes	yes	yes	yes	yes	yes	yes	no	no	no	no	no	no	no	no	no	no	no	no	no
2638795632	hypothetical protein	yes	yes	yes	yes	yes	yes	yes	yes	yes	no	no	no	no	no	no	no	no	no	no	no	no	no
2638795633	formyltetrahydrofolate deformylase	yes	yes	yes	yes	yes	yes	yes	yes	yes	yes	yes	yes	yes	yes	yes	yes	yes	yes	yes	yes	no	no
2638795634	sulfur-oxidizing protein SoxA	yes	yes	yes	yes	yes	yes	yes	yes	yes	yes	yes	yes	yes	no	yes	yes	yes	no	yes	no	no	no
2638795635	sulfur-oxidizing protein SoxZ	yes	yes	yes	yes	yes	yes	yes	yes	yes	yes	yes	yes	yes	yes	yes	yes	yes	yes	yes	yes	no	no
2638795636	sulfur-oxidizing protein SoxY	yes	yes	yes	yes	yes	yes	yes	yes	yes	yes	yes	yes	yes	no	yes	no	no	no	no	no	no	no
2638795637	sulfur-oxidizing protein SoxX	yes	yes	yes	yes	yes	yes	yes	yes	yes	no	yes	yes	yes	no	no	no	no	no	no	no	no	no
2638795638	isoquinoline 1-oxidoreductase, beta subunit	yes	yes	yes	yes	yes	yes	yes	yes	yes	yes	yes	yes	yes	yes	yes	yes	yes	yes	yes	yes	no	no
2638795639	isoquinoline 1-oxidoreductase, alpha subunit	yes	yes	yes	yes	yes	yes	yes	yes	yes	yes	yes	yes	yes	yes	yes	yes	yes	yes	yes	yes	no	no
2638795640	Putative effector of murein hydrolase LrgA, UPF0299 family	yes	yes	yes	yes	yes	yes	yes	yes	yes	yes	yes	yes	yes	yes	yes	yes	yes	yes	yes	yes	no	no
2638795641	TIGR00659 family protein	yes	yes	yes	yes	yes	yes	yes	yes	yes	yes	yes	yes	yes	yes	yes	yes	yes	yes	yes	yes	yes	yes
2638795642	gamma-glutamyltransferase 2. Threonine peptidase. MEROPS family T03	yes	yes	yes	yes	yes	yes	yes	yes	yes	yes	yes	yes	yes	yes	yes	yes	yes	yes	yes	yes	yes	yes
2638795643	Helicase	yes	yes	yes	yes	yes	yes	yes	yes	yes	yes	yes	yes	yes	yes	yes	yes	yes	yes	yes	yes	yes	yes
2638795644	Phage integrase family protein	yes	no	no	no	no	no	no	no	no	no	no	no	no	no	no	no	no	no	no	no	no	no
2638795645	hypothetical protein	yes	no	no	no	no	no	no	no	no	no	no	no	no	no	no	no	no	no	no	no	no	no
2638795646	Protein of unknown function (DUF1353)	yes	no	no	no	no	no	no	no	no	no	no	no	no	no	no	no	no	no	no	no	no	no
2638795647	hypothetical protein	yes	no	no	no	no	no	no	no	no	no	no	no	no	no	no	no	no	no	no	no	no	no
2638795648	hypothetical protein	yes	no	no	no	no	no	no	no	no	no	no	no	no	no	no	no	no	no	no	no	no	no
2638795649	hypothetical protein	yes	no	no	no	no	no	no	no	no	no	no	no	no	no	no	no	no	no	no	no	no	no
2638795650	HNH endonuclease	yes	no	no	no	no	no	no	no	no	no	no	no	no	no	no	no	no	no	no	no	no	no
2638795651	flagellar protein FlgJ	yes	no	no	no	no	no	no	no	no	no	no	no	no	no	no	no	no	no	no	no	no	no
2638795652	hypothetical protein	yes	no	no	no	no	no	no	no	no	no	no	no	no	no	no	no	no	no	no	no	no	no
2638795653	hypothetical protein	yes	no	no	no	no	no	no	no	no	no	no	no	no	no	no	no	no	no	no	no	no	no
2638795654	hypothetical protein	yes	no	no	no	no	no	no	no	no	no	no	no	no	no	no	no	no	no	no	no	no	no
2638795655	hypothetical protein	yes	no	no	no	no	no	no	no	no	no	no	no	no	no	no	no	no	no	no	no	no	no
2638795656	hypothetical protein	yes	no	no	no	no	no	no	no	no	no	no	no	no	no	no	no	no	no	no	no	no	no
2638795657	hypothetical protein	yes	no	no	no	no	no	no	no	no	no	no	no	no	no	no	no	no	no	no	no	no	no
2638795658	SET domain-containing protein	yes	no	no	no	no	no	no	no	no	no	no	no	no	no	no	no	no	no	no	no	no	no
2638795659	protein of unknown function (DUF4214)	yes	no	no	no	no	no	no	no	no	no	no	no	no	no	no	no	no	no	no	no	no	no
2638795660	hypothetical protein	yes	no	no	no	no	no	no	no	no	no	no	no	no	no	no	no	no	no	no	no	no	no
2638795661	Chaperone of endosialidase	yes	no	no	no	no	no	no	no	no	no	no	no	no	no	no	no	no	no	no	no	no	no
2638795662	hypothetical protein	yes	no	no	no	no	no	no	no	no	no	no	no	no	no	no	no	no	no	no	no	no	no
2638795663	hypothetical protein	yes	no	no	no	no	no	no	no	no	no	no	no	no	no	no	no	no	no	no	no	no	no
2638795664	Glycosyltransferase involved in cell wall bisynthesis	yes	no	no	no	no	no	no	no	no	no	no	no	no	no	no	no	no	no	no	no	no	no
2638795665	hypothetical protein	yes	no	no	no	no	no	no	no	no	no	no	no	no	no	no	no	no	no	no	no	no	no
2638795666	hypothetical protein	no	no	no	no	no	no	no	no	no	no	no	no	no	no	no	no	no	no	no	no	no	no
2638795667	hypothetical protein	yes	no	no	no	no	no	no	no	no	no	no	no	no	no	no	no	no	no	no	no	no	no
2638795668	hypothetical protein	yes	no	no	no	no	no	no	no	no	no	no	no	no	no	no	no	no	no	no	no	no	no
2638795669	hypothetical protein	yes	no	no	no	no	no	no	no	no	no	no	no	no	no	no	no	no	no	no	no	no	no
2638795670	hypothetical protein	yes	no	no	no	no	no	no	no	no	no	no	no	no	no	no	no	no	no	no	no	no	no
2638795671	major capsid protein, N4-gp56 family	yes	no	no	no	no	no	no	no	no	no	no	no	no	no	no	no	no	no	no	no	no	no
2638795672	hypothetical protein	yes	no	no	no	no	no	no	no	no	no	no	no	no	no	no	no	no	no	no	no	no	no
2638795673	hypothetical protein	yes	no	no	no	no	no	no	no	no	no	no	no	no	no	no	no	no	no	no	no	no	no
2638795674	hypothetical protein	yes	no	no	no	no	no	no	no	no	no	no	no	no	no	no	no	no	no	no	no	no	no
2638795675	hypothetical protein	yes	no	no	no	no	no	no	no	no	no	no	no	no	no	no	no	no	no	no	no	no	no
2638795676	hypothetical protein	yes	no	no	no	no	no	no	no	no	no	no	no	no	no	no	no	no	no	no	no	no	no
2638795677	terminase large (ATPase) subunit and inactivated derivatives	yes	no	no	no	no	no	no	no	no	no	no	no	no	no	no	no	no	no	no	no	no	no
2638795678	Terminase small subunit	yes	no	no	no	no	no	no	no	no	no	no	no	no	no	no	no	no	no	no	no	no	no
2638795679	hypothetical protein	yes	no	no	no	no	no	no	no	no	no	no	no	no	no	no	no	no	no	no	no	no	no
2638795680	hypothetical protein	yes	no	no	no	no	no	no	no	no	no	no	no	no	no	no	no	no	no	no	no	no	no
2638795681	hypothetical protein	yes	no	no	no	no	no	no	no	no	no	no	no	no	no	no	no	no	no	no	no	no	no
2638795682	hypothetical protein	yes	no	no	no	no	no	no	no	no	no	no	no	no	no	no	no	no	no	no	no	no	no
2638795684	hypothetical protein	no	no	no	no	no	no	no	no	no	no	no	no	no	no	no	no	no	no	no	no	no	no
2638795685	Bacteriophage Lambda NinG protein	no	no	no	no	no	no	no	no	no	no	no	no	no	no	no	no	no	no	no	no	no	no
2638795686	hypothetical protein	yes	no	no	no	no	no	no	no	no	no	no	no	no	no	no	no	no	no	no	no	no	no
2638795687	hypothetical protein	yes	no	no	no	no	no	no	no	no	no	no	no	no	no	no	no	no	no	no	no	no	no
2638795688	Uncharacterized conserved protein YdaU, DUF1376 family	yes	no	no	no	no	no	no	no	no	no	no	no	no	no	no	no	no	no	no	no	no	no
2638795689	Winged helix-turn-helix DNA-binding	yes	no	no	no	no	no	no	no	no	no	no	no	no	no	no	no	no	no	no	no	no	no
2638795690	hypothetical protein	no	no	no	no	no	no	no	no	no	no	no	no	no	no	no	no	no	no	no	no	no	no
2638795691	hypothetical protein	no	no	no	no	no	no	no	no	no	no	no	no	no	no	no	no	no	no	no	no	no	no
2638795692	Phage repressor protein C, contains Cro/C1-type HTH and peptisase s24 domains	yes	no	no	no	no	no	no	no	no	no	no	no	no	no	no	no	no	no	no	no	no	no
2638795693	LPXTG-motif cell wall anchor domain-containing protein	yes	no	no	no	no	no	no	no	no	no	no	no	no	no	no	no	no	no	no	no	no	no
2638795694	P63C domain-containing protein	no	no	no	no	no	no	no	no	no	no	no	no	no	no	no	no	no	no	no	no	no	no
2638795695	Pentapeptide repeat-containing protein	yes	no	no	no	no	no	no	no	no	no	no	no	no	no	no	no	no	no	no	no	no	no
2638795696	RecT family protein	yes	no	no	no	no	no	no	no	no	no	no	no	no	no	no	no	no	no	no	no	no	no
2638795697	Phage-related protein, predicted endonuclease	yes	no	no	no	no	no	no	no	no	no	no	no	no	no	no	no	no	no	no	no	no	no
2638795698	HNH endonuclease	yes	no	no	no	no	no	no	no	no	no	no	no	no	no	no	no	no	no	no	no	no	no
2638795699	hypothetical protein	yes	no	no	no	no	no	no	no	no	no	no	no	no	no	no	no	no	no	no	no	no	no
2638795700	hypothetical protein	yes	no	no	no	no	no	no	no	no	no	no	no	no	no	no	no	no	no	no	no	no	no
2638795701	Protein of unknown function (DUF551)	yes	no	no	no	no	no	no	no	no	no	no	no	no	no	no	no	no	no	no	no	no	no
2638795702	hypothetical protein	yes	no	no	no	no	no	no	no	no	no	no	no	no	no	no	no	no	no	no	no	no	no
2638795703	hypothetical protein	yes	no	no	no	no	no	no	no	no	no	no	no	no	no	no	no	no	no	no	no	no	no
2638795704	hypothetical protein	yes	no	no	no	no	no	no	no	no	no	no	no	no	no	no	no	no	no	no	no	no	no
2638795705	hypothetical protein	yes	no	no	no	no	no	no	no	no	no	no	no	no	no	no	no	no	no	no	no	no	no
2638795706	hypothetical protein	yes	no	no	no	no	no	no	no	no	no	no	no	no	no	no	no	no	no	no	no	no	no
2638795707	protein of unknown function (DUF4224)	yes	no	no	no	no	no	no	no	no	no	no	no	no	no	no	no	no	no	no	no	no	no
2638795708	Site-specific recombinase XerD	yes	no	no	no	no	no	no	no	no	no	no	no	no	no	no	no	no	no	no	no	no	no
2638795709	hypothetical protein	yes	no	no	no	no	no	no	no	no	no	no	no	no	no	no	no	no	no	no	no	no	no
2638795711	tRNA-U16,U17-dihydrouridine synthase	yes	yes	yes	yes	yes	yes	yes	yes	yes	yes	yes	yes	yes	yes	yes	yes	yes	yes	yes	yes	yes	yes
2638795712	Glyoxylase, beta-lactamase superfamily II	yes	no	no	no	no	no	no	no	no	no	no	no	no	no	no	no	no	no	no	no	no	no
2638795713	electron transfer flavoprotein alpha subunit apoprotein	yes	yes	yes	yes	yes	yes	yes	yes	yes	yes	yes	yes	yes	yes	yes	yes	yes	yes	yes	yes	yes	yes
2638795714	electron transfer flavoprotein beta subunit	yes	yes	yes	yes	yes	yes	yes	yes	yes	yes	yes	yes	yes	yes	yes	yes	yes	yes	yes	yes	yes	yes
2638795715	hypothetical protein	yes	no	no	no	no	no	no	no	no	no	no	no	no	yes	no	no	no	no	no	no	no	no
2638795716	acetyl-CoA C-acetyltransferase	yes	no	no	no	no	no	no	no	no	no	no	no	no	yes	no	no	no	no	no	no	no	no
2638795717	NAD(P)-dependent dehydrogenase, short-chain alcohol dehydrogenase family	yes	no	no	no	no	no	no	no	no	no	no	no	no	yes	no	no	no	no	no	no	no	no
2638795718	Crotonobetainyl-CoA:carnitine CoA-transferase CaiB	yes	no	no	no	no	no	no	no	no	no	no	no	no	yes	no	no	no	no	no	no	no	no
2638795719	cAMP-binding domain of CRP or a regulatory subunit of cAMP-dependent protein kinases	yes	no	no	no	no	no	no	no	no	no	no	no	no	yes	no	no	no	no	no	no	no	no
2638795720	long-chain acyl-CoA synthetase	yes	no	no	no	no	no	no	no	no	no	no	no	no	yes	no	no	no	no	no	no	no	no
2638795721	amino acid/amide ABC transporter ATP-binding protein 1, HAAT family	yes	no	no	no	no	no	no	no	no	no	no	no	no	yes	no	no	no	no	no	no	no	no
2638795722	amino acid/amide ABC transporter membrane protein 1, HAAT family	yes	no	no	no	no	no	no	no	no	no	no	no	no	yes	no	no	no	no	no	no	no	no
2638795723	amino acid/amide ABC transporter membrane protein 2, HAAT family	yes	no	no	no	no	no	no	no	no	no	no	no	no	yes	no	no	no	no	no	no	no	no
2638795724	amino acid/amide ABC transporter substrate-binding protein, HAAT family	yes	no	no	no	no	no	no	no	no	no	no	no	no	yes	no	no	no	no	no	no	no	no
2638795725	amino acid/amide ABC transporter ATP-binding protein 2, HAAT family	yes	no	no	no	no	no	no	no	no	no	no	no	no	yes	no	no	no	no	no	no	no	no
2638795726	phenylacetate-CoA ligase	yes	no	no	no	no	no	no	no	no	no	no	no	no	yes	no	no	no	no	no	no	no	no
2638795727	uncharacterized domain 1-containing protein	yes	no	no	no	no	no	no	no	no	no	no	no	no	no	no	no	no	no	no	no	no	no
2638795728	Acyl-CoA dehydrogenase	yes	yes	yes	yes	yes	yes	yes	yes	yes	no	no	no	no	yes	no	yes	no	no	no	no	no	no
2638795729	Enoyl-CoA hydratase/carnithine racemase	yes	yes	yes	yes	yes	yes	yes	yes	yes	no	no	no	no	no	no	yes	no	no	no	no	no	no
2638795730	3-hydroxyisobutyrate dehydrogenase	yes	yes	yes	yes	yes	yes	yes	yes	yes	no	no	no	no	yes	no	yes	no	no	no	no	no	no
2638795731	short chain enoyl-CoA hydratase	yes	yes	yes	yes	yes	yes	yes	yes	yes	no	no	no	no	yes	no	yes	no	no	no	no	no	no
2638795732	malonate-semialdehyde dehydrogenase (acetylating) / methylmalonate-semialdehyde dehydrogenase	yes	yes	yes	yes	yes	yes	yes	yes	yes	no	no	no	no	yes	no	yes	no	no	no	no	no	no
2638795733	DNA-binding transcriptional regulator, LysR family	yes	yes	yes	yes	yes	yes	yes	yes	yes	no	no	no	no	yes	no	yes	no	no	no	no	no	no
2638795734	Two-component response regulator, FixJ family, consists of REC and HTH domains	yes	no	no	no	no	no	no	no	no	no	no	no	no	yes	no	no	no	no	no	no	no	no
2638795735	urease accessory protein	yes	yes	yes	yes	yes	yes	yes	yes	yes	no	yes	yes	yes	yes	no	yes	no	no	no	no	no	no
2638795736	urease accessory protein	yes	yes	yes	yes	yes	yes	yes	yes	yes	no	yes	yes	yes	yes	no	yes	no	no	no	no	no	no
2638795737	urease accessory protein	yes	yes	yes	yes	yes	yes	yes	yes	yes	no	yes	yes	yes	yes	no	yes	no	no	no	no	no	no
2638795738	urease. Metallo peptidase. MEROPS family M38	yes	yes	yes	yes	yes	yes	yes	yes	yes	no	yes	yes	yes	yes	no	yes	no	no	no	no	no	no
2638795739	urease subunit beta	yes	yes	yes	yes	yes	yes	yes	yes	yes	no	yes	yes	yes	yes	no	yes	no	no	no	no	no	no
2638795740	urease accessory protein	yes	yes	yes	yes	yes	yes	yes	yes	yes	no	yes	yes	yes	yes	no	yes	no	no	no	no	no	no
2638795741	urease subunit gamma	yes	yes	yes	yes	yes	yes	yes	yes	yes	no	yes	yes	yes	yes	no	yes	no	no	no	no	no	no
2638795742	urease accessory protein	yes	yes	yes	yes	yes	yes	yes	yes	yes	no	yes	yes	yes	yes	no	yes	no	no	no	no	no	no
2638795743	amino acid/amide ABC transporter ATP-binding protein 2, HAAT family	yes	yes	yes	yes	yes	yes	yes	yes	yes	no	yes	yes	yes	yes	no	yes	no	no	no	no	no	no
2638795744	urea transport system ATP-binding protein	yes	yes	yes	yes	yes	yes	yes	yes	yes	no	yes	yes	yes	yes	no	yes	no	no	no	no	no	no
2638795745	amino acid/amide ABC transporter membrane protein 2, HAAT family	yes	yes	yes	yes	yes	yes	yes	yes	yes	no	yes	yes	yes	yes	no	yes	no	no	no	no	no	no
2638795746	amino acid/amide ABC transporter membrane protein 1, HAAT family	yes	yes	yes	yes	yes	yes	yes	yes	yes	no	yes	yes	yes	yes	no	yes	no	no	no	no	no	no
2638795747	amino acid/amide ABC transporter substrate-binding protein, HAAT family	yes	yes	yes	yes	yes	yes	yes	yes	yes	no	yes	yes	yes	yes	no	yes	no	no	no	no	no	no
2638795748	arylformamidase	yes	yes	yes	yes	yes	yes	yes	yes	yes	no	no	no	no	no	no	no	no	no	no	no	no	no
2638795749	Predicted metal-dependent enzyme of the double-stranded beta helix superfamily	yes	no	no	no	no	no	no	no	no	no	no	no	no	no	no	no	no	no	no	no	no	no
2638795750	S-(hydroxymethyl)glutathione dehydrogenase / alcohol dehydrogenase	yes	no	no	no	no	no	no	no	no	no	no	no	no	no	no	no	no	no	no	no	no	no
2638795751	MFS transporter, putative metabolite:H+ symporter	yes	no	no	no	no	no	no	no	no	no	no	no	no	no	no	no	no	no	no	no	no	no
2638795752	DNA-binding transcriptional regulator, GntR family	yes	no	no	no	no	no	no	no	no	no	no	no	no	no	no	no	no	no	no	no	no	no
2638795753	Heme-degrading monooxygenase HmoA	yes	no	no	no	no	no	no	no	no	no	no	no	no	no	no	no	no	no	no	no	no	no
2638795754	hypothetical protein	yes	no	no	no	no	no	no	no	no	no	no	no	no	no	no	no	no	no	no	no	no	no
2638795755	hypothetical protein	yes	yes	yes	yes	yes	yes	yes	yes	yes	no	no	no	no	no	no	no	no	no	no	no	no	no
2638795756	hypothetical protein	yes	yes	yes	yes	yes	yes	yes	yes	yes	yes	yes	yes	yes	yes	yes	yes	no	no	no	no	yes	no
2638795757	hypothetical protein	yes	yes	yes	yes	yes	yes	yes	yes	yes	yes	yes	yes	yes	yes	yes	yes	no	no	no	no	yes	no
2638795758	Glutamate synthase domain-containing protein 2	yes	yes	yes	yes	yes	yes	yes	yes	yes	yes	no	yes	yes	no	no	no	no	no	no	no	yes	no
2638795759	hypothetical protein	yes	yes	yes	yes	yes	yes	yes	yes	yes	no	no	no	no	no	no	no	no	no	no	no	no	no
2638795760	diguanylate cyclase (GGDEF) domain-containing protein	yes	yes	yes	yes	yes	yes	yes	yes	yes	yes	no	no	no	no	no	no	no	no	no	no	no	no
2638795761	hypothetical protein	yes	yes	yes	yes	yes	yes	yes	yes	yes	yes	no	no	no	no	no	no	no	no	no	no	no	no
2638795762	tRNA pseudouridine32 synthase / 23S rRNA pseudouridine746 synthase	yes	yes	yes	yes	yes	yes	yes	yes	yes	yes	yes	yes	yes	yes	yes	yes	yes	yes	yes	yes	no	no
2638795763	hypothetical protein	yes	yes	yes	yes	yes	yes	yes	yes	yes	yes	yes	yes	yes	yes	no	no	no	no	no	no	no	no
2638795764	polyhydroxyalkanoate depolymerase, intracellular	yes	yes	yes	yes	yes	yes	yes	yes	yes	yes	yes	no	no	yes	no	no	no	no	no	no	no	no
2638795765	hypothetical protein	yes	yes	yes	yes	yes	yes	yes	yes	yes	yes	yes	no	no	no	no	no	no	no	no	no	no	no
2638795766	hypothetical protein	yes	yes	yes	yes	yes	yes	yes	yes	yes	yes	yes	no	no	yes	no	no	no	no	no	no	no	no
2638795767	glutathione S-transferase	yes	yes	yes	yes	yes	yes	yes	yes	yes	yes	yes	no	no	yes	no	no	no	no	no	no	no	no
2638795768	Uncharacterized conserved protein, DUF2126 family	yes	yes	yes	yes	yes	yes	yes	yes	yes	yes	yes	yes	yes	yes	no	yes	no	no	no	no	no	no
2638795769	Uncharacterized conserved protein, circularly permuted ATPgrasp superfamily	yes	yes	yes	yes	yes	yes	yes	yes	yes	yes	yes	yes	yes	yes	no	yes	no	no	no	no	no	no
2638795770	Transglutaminase-like enzyme, putative cysteine protease	yes	yes	yes	yes	yes	yes	yes	yes	yes	yes	yes	yes	yes	yes	no	yes	no	no	no	no	no	no
2638795771	Sterol desaturase/sphingolipid hydroxylase, fatty acid hydroxylase superfamily	yes	yes	yes	yes	yes	yes	yes	yes	yes	no	no	yes	yes	yes	no	no	no	no	no	no	no	no
2638795772	uncharacterized protein	yes	yes	yes	yes	yes	yes	yes	yes	yes	yes	yes	yes	yes	yes	yes	yes	yes	yes	yes	yes	no	no
2638795773	Predicted arabinose efflux permease, MFS family	yes	yes	yes	yes	yes	yes	yes	yes	yes	no	no	yes	yes	yes	no	yes	no	no	no	no	no	no
2638795774	GTP-binding protein	yes	yes	yes	yes	yes	yes	yes	yes	yes	yes	yes	yes	yes	yes	yes	yes	yes	yes	yes	yes	no	no
2638795775	tRNA pseudouridine synthase B	yes	yes	yes	yes	yes	yes	yes	yes	yes	yes	yes	yes	yes	yes	yes	yes	yes	yes	yes	yes	yes	yes
2638795776	ribosome-binding factor A	yes	yes	yes	yes	yes	yes	yes	yes	yes	yes	yes	yes	yes	yes	yes	yes	yes	yes	yes	yes	yes	yes
2638795777	bacterial translation initiation factor 2 (bIF-2)	yes	yes	yes	yes	yes	yes	yes	yes	yes	yes	yes	yes	yes	yes	yes	yes	yes	yes	yes	yes	yes	yes
2638795778	NusA antitermination factor	yes	yes	yes	yes	yes	yes	yes	yes	yes	yes	yes	yes	yes	yes	yes	yes	yes	yes	yes	yes	yes	yes
2638795779	ribosome maturation factor RimP	yes	yes	yes	yes	yes	yes	yes	yes	yes	yes	yes	yes	yes	yes	yes	yes	yes	yes	yes	yes	yes	yes
2638795780	hypothetical protein	yes	no	yes	no	yes	yes	no	no	no	no	no	no	no	no	no	no	no	no	no	no	no	no
2638795781	ribosomal large subunit pseudouridine synthase B	yes	yes	yes	yes	yes	yes	yes	yes	yes	yes	yes	yes	yes	yes	yes	yes	yes	yes	yes	yes	yes	yes
2638795782	condensin subunit ScpB	yes	yes	yes	yes	yes	yes	yes	yes	yes	yes	yes	yes	yes	yes	yes	yes	yes	yes	yes	yes	yes	yes
2638795783	NTE family protein	yes	yes	yes	yes	yes	yes	yes	yes	yes	yes	yes	yes	yes	yes	yes	yes	yes	yes	yes	yes	yes	yes
2638795784	Cell wall-associated hydrolase, NlpC family	yes	yes	yes	yes	yes	yes	yes	yes	yes	yes	yes	yes	yes	yes	yes	yes	yes	yes	yes	yes	yes	yes
2638795785	microcin C transport system ATP-binding protein	yes	yes	yes	yes	yes	yes	yes	yes	yes	yes	yes	yes	yes	yes	yes	yes	yes	yes	yes	yes	yes	yes
2638795786	microcin C transport system permease protein	yes	yes	yes	yes	yes	yes	yes	yes	yes	yes	yes	yes	yes	yes	yes	yes	yes	yes	yes	yes	yes	yes
2638795787	microcin C transport system permease protein	yes	yes	yes	yes	yes	yes	yes	yes	yes	yes	yes	yes	yes	yes	yes	yes	yes	yes	yes	yes	yes	yes
2638795788	microcin C transport system substrate-binding protein	yes	yes	yes	yes	yes	yes	yes	yes	yes	yes	yes	yes	yes	yes	yes	yes	yes	yes	yes	yes	yes	yes
2638795789	Enoyl-[acyl-carrier-protein] reductase [NADH]	yes	yes	yes	yes	yes	yes	yes	yes	yes	yes	yes	yes	yes	yes	yes	yes	yes	yes	yes	yes	yes	yes
2638795790	chromate transporter	yes	yes	yes	yes	yes	yes	yes	yes	yes	yes	yes	yes	yes	yes	yes	yes	yes	yes	yes	yes	no	no
2638795791	3-methylfumaryl-CoA hydratase	yes	yes	yes	yes	yes	yes	yes	yes	yes	yes	yes	yes	yes	yes	yes	no	yes	yes	yes	no	no	no
2638795792	2-methylcitrate dehydratase PrpD	yes	yes	yes	yes	yes	yes	yes	yes	yes	yes	yes	yes	yes	yes	yes	no	yes	yes	yes	no	yes	no
2638795793	citrate lyase subunit beta / citryl-CoA lyase	yes	yes	yes	yes	yes	yes	yes	yes	yes	yes	yes	yes	yes	yes	yes	yes	yes	yes	yes	yes	yes	yes
2638795794	Tripartite-type tricarboxylate transporter, receptor component TctC	yes	yes	yes	yes	yes	yes	yes	yes	yes	yes	yes	yes	yes	yes	yes	yes	yes	yes	yes	yes	no	no
2638795795	hypothetical protein	yes	yes	yes	yes	yes	yes	yes	yes	yes	no	no	no	no	no	no	no	no	no	no	no	no	no
2638795796	Predicted neuraminidase (sialidase)	yes	yes	yes	yes	yes	yes	yes	yes	yes	no	yes	yes	yes	no	yes	no	no	no	no	no	no	no
2638795797	4-amino-4-deoxy-L-arabinose transferase	yes	yes	yes	yes	yes	yes	yes	yes	yes	yes	yes	yes	yes	yes	yes	yes	yes	yes	yes	yes	yes	yes
2638795798	Exodeoxyribonuclease III	yes	yes	yes	yes	yes	yes	yes	yes	yes	yes	yes	yes	yes	yes	yes	yes	yes	yes	yes	yes	yes	yes
2638795799	two-component system, NtrC family, nitrogen regulation response regulator GlnG	yes	yes	yes	yes	yes	yes	yes	yes	yes	yes	yes	yes	yes	yes	yes	yes	yes	yes	yes	yes	yes	yes
2638795800	two-component system, NtrC family, nitrogen regulation sensor histidine kinase GlnL	yes	yes	yes	yes	yes	yes	yes	yes	yes	yes	yes	yes	yes	yes	yes	yes	yes	yes	yes	yes	no	no
2638795801	L-glutamine synthetase	yes	yes	yes	yes	yes	yes	yes	yes	yes	yes	yes	yes	yes	yes	yes	yes	yes	yes	yes	yes	yes	yes
2638795802	Predicted nucleotide-utilizing enzyme	yes	yes	yes	yes	yes	yes	yes	yes	yes	yes	yes	yes	yes	yes	yes	yes	yes	yes	yes	yes	yes	yes
2638795803	Etoposide-induced protein 2.4 (EI24)	yes	yes	yes	yes	yes	yes	yes	yes	yes	yes	yes	yes	yes	yes	yes	no	yes	yes	yes	no	yes	no
2638795804	Sterol desaturase/sphingolipid hydroxylase, fatty acid hydroxylase superfamily	yes	yes	yes	yes	yes	yes	yes	yes	yes	yes	yes	yes	yes	yes	yes	yes	yes	yes	yes	yes	no	no
2638795805	Peptidoglycan/xylan/chitin deacetylase, PgdA/CDA1 family	yes	yes	yes	yes	yes	yes	yes	yes	yes	yes	yes	yes	yes	no	yes	no	no	no	yes	no	no	no
2638795806	40-residue YVTN family beta-propeller repeat-containing protein	yes	yes	yes	yes	yes	yes	yes	yes	yes	yes	yes	yes	yes	yes	yes	yes	yes	yes	yes	yes	yes	yes
2638795807	ATP-dependent helicase HrpA	yes	yes	yes	yes	yes	yes	yes	yes	yes	yes	yes	yes	yes	yes	yes	yes	yes	yes	yes	yes	no	no
2638795808	N-acetylglutamate synthase	yes	yes	yes	yes	yes	yes	yes	yes	yes	yes	yes	yes	yes	yes	yes	yes	yes	yes	yes	yes	yes	yes
2638795809	Fe-S cluster biosynthesis and repair protein YggX	yes	yes	yes	yes	yes	yes	yes	yes	yes	yes	yes	yes	yes	yes	yes	yes	yes	yes	yes	yes	yes	yes
2638795810	ribose-5-phosphate isomerase	yes	yes	yes	yes	yes	yes	yes	yes	yes	yes	yes	yes	yes	yes	yes	yes	yes	yes	yes	yes	yes	yes
2638795811	transaldolase	yes	yes	yes	yes	yes	yes	yes	yes	yes	yes	yes	yes	yes	yes	yes	yes	yes	yes	yes	yes	yes	yes
2638795812	Imidazolonepropionase	yes	yes	yes	yes	yes	yes	yes	yes	yes	no	no	no	no	no	no	no	no	no	no	no	no	no
2638795813	propionate CoA-transferase	yes	yes	yes	yes	yes	yes	yes	yes	yes	no	no	no	no	no	no	no	no	no	no	no	no	no
2638795814	H+/gluconate symporter	yes	yes	yes	yes	yes	yes	yes	yes	yes	no	no	no	no	no	no	no	no	no	no	no	no	no
2638795815	Protein of unknown function (DUF2892)	yes	yes	yes	yes	yes	yes	yes	yes	yes	yes	yes	yes	yes	yes	yes	no	yes	yes	no	no	yes	no
2638795816	23S rRNA Gm-2251 2'-O-methyltransferase	yes	yes	yes	yes	yes	yes	yes	yes	yes	yes	yes	yes	yes	yes	yes	yes	yes	yes	yes	yes	yes	yes
2638795817	RNAse R	yes	yes	yes	yes	yes	yes	yes	yes	yes	yes	yes	yes	yes	yes	yes	yes	yes	yes	yes	yes	yes	yes
2638795819	Amino acid transporter	yes	yes	yes	yes	yes	yes	yes	yes	yes	yes	no	yes	yes	no	yes	no	no	no	no	no	yes	no
2638795820	Branched-chain amino acid transport protein	yes	yes	yes	yes	yes	yes	yes	yes	yes	no	yes	yes	yes	yes	no	no	no	no	no	no	no	no
2638795821	Predicted branched-chain amino acid permease (azaleucine resistance)	yes	yes	yes	yes	yes	yes	yes	yes	yes	no	yes	yes	yes	yes	no	no	no	no	no	no	no	no
2638795822	hypothetical protein	yes	yes	yes	yes	yes	yes	yes	yes	yes	yes	yes	yes	yes	yes	yes	no	yes	yes	yes	no	no	no
2638795823	carboxymethylenebutenolidase	yes	yes	yes	yes	yes	yes	yes	yes	yes	yes	yes	yes	yes	yes	yes	yes	yes	yes	yes	yes	no	no
2638795824	Predicted arabinose efflux permease, MFS family	yes	yes	yes	yes	yes	yes	yes	yes	yes	yes	yes	yes	yes	yes	yes	no	yes	yes	no	no	yes	no
2638795825	hypothetical protein	yes	yes	yes	yes	yes	yes	yes	yes	yes	no	no	yes	yes	no	no	no	no	no	no	no	no	no
2638795826	hypothetical protein	yes	yes	yes	yes	yes	yes	yes	yes	yes	yes	yes	yes	yes	yes	yes	yes	yes	yes	yes	yes	yes	yes
2638795827	malate synthase	yes	yes	yes	yes	yes	yes	yes	yes	yes	yes	yes	yes	yes	yes	yes	yes	yes	yes	yes	yes	yes	yes
2638795828	Adenylosuccinate synthetase	yes	yes	yes	yes	yes	yes	yes	yes	yes	yes	yes	yes	yes	yes	yes	yes	yes	yes	yes	yes	yes	yes
2638795829	ATP phosphoribosyltransferase regulatory subunit	yes	yes	yes	yes	yes	yes	yes	yes	yes	yes	yes	yes	yes	yes	yes	no	yes	yes	yes	no	yes	no
2638795830	protease FtsH subunit HflC	yes	yes	yes	yes	yes	yes	yes	yes	yes	yes	yes	yes	yes	yes	yes	yes	yes	yes	yes	yes	yes	yes
2638795831	protease FtsH subunit HflK	yes	yes	yes	yes	yes	yes	yes	yes	yes	yes	yes	yes	yes	yes	yes	yes	yes	yes	yes	yes	yes	yes
2638795832	GTP-binding protein HflX	yes	yes	yes	yes	yes	yes	yes	yes	yes	yes	yes	yes	yes	yes	yes	yes	yes	yes	yes	yes	yes	yes
2638795833	RNA-binding protein Hfq	yes	yes	yes	yes	yes	yes	yes	yes	yes	yes	yes	yes	yes	yes	yes	yes	yes	yes	yes	yes	yes	yes
2638795834	GTP-binding protein	yes	yes	yes	yes	yes	yes	yes	yes	yes	yes	yes	yes	yes	yes	yes	yes	yes	yes	yes	yes	yes	yes
2638795835	Beta-barrel assembly machine subunit BamB	yes	yes	yes	yes	yes	yes	yes	yes	yes	yes	yes	yes	yes	yes	yes	yes	yes	yes	yes	yes	yes	yes
2638795836	Putative negative regulator of RcsB-dependent stress response	yes	yes	yes	yes	yes	yes	yes	yes	yes	yes	yes	yes	yes	yes	yes	yes	yes	yes	yes	yes	yes	yes
2638795837	histidyl-tRNA synthetase	yes	yes	yes	yes	yes	yes	yes	yes	yes	yes	yes	yes	yes	yes	yes	yes	yes	yes	yes	yes	yes	yes
2638795838	4-hydroxy-3-methylbut-2-en-1-yl diphosphate synthase	yes	yes	yes	yes	yes	yes	yes	yes	yes	yes	yes	yes	yes	yes	yes	yes	yes	yes	yes	yes	yes	yes
2638795839	23S rRNA m(2)A-2503 methyltransferase	yes	yes	yes	yes	yes	yes	yes	yes	yes	yes	yes	yes	yes	yes	yes	yes	yes	yes	yes	yes	yes	yes
2638795840	nucleoside diphosphate kinase	yes	yes	yes	yes	yes	yes	yes	yes	yes	yes	yes	yes	yes	yes	yes	yes	yes	yes	yes	yes	yes	yes
2638795841	modulator of FtsH protease	yes	yes	yes	yes	yes	yes	yes	yes	yes	yes	yes	yes	yes	yes	yes	yes	yes	yes	yes	yes	yes	yes
2638795842	23S rRNA m(5)U-1939 methyltransferase	yes	yes	yes	yes	yes	yes	yes	yes	yes	yes	yes	yes	yes	yes	yes	yes	yes	yes	yes	yes	yes	yes
2638795843	hypothetical protein	yes	yes	yes	yes	yes	yes	yes	yes	yes	yes	yes	yes	yes	yes	yes	yes	yes	yes	yes	yes	no	no
2638795844	lipoprotein NlpD	yes	yes	yes	yes	yes	yes	yes	yes	yes	yes	yes	yes	yes	yes	yes	no	yes	yes	yes	no	yes	no
2638795845	protein-L-isoaspartate(D-aspartate) O-methyltransferase	yes	yes	yes	yes	yes	yes	yes	yes	yes	yes	yes	yes	yes	yes	yes	yes	yes	yes	yes	yes	yes	yes
2638795846	5'-nucleotidase /3'-nucleotidase /exopolyphosphatase	yes	yes	yes	yes	yes	yes	yes	yes	yes	yes	yes	yes	yes	yes	yes	yes	yes	yes	yes	yes	no	no
2638795847	cobalt-zinc-cadmium resistance protein CzcA	yes	yes	yes	yes	yes	yes	yes	yes	yes	yes	yes	no	no	yes	yes	no	yes	yes	yes	no	no	no
2638795848	membrane fusion protein, Cu(I)/Ag(I) efflux system	yes	yes	yes	yes	yes	yes	yes	yes	yes	yes	yes	no	no	no	no	no	no	no	no	no	no	no
2638795849	Outer membrane protein TolC	yes	yes	yes	yes	yes	yes	yes	yes	yes	yes	yes	no	no	yes	yes	no	yes	yes	yes	no	yes	no
2638795850	hypothetical protein	yes	no	yes	yes	no	no	no	no	no	no	no	no	no	no	no	no	no	no	no	no	no	no
2638795851	hypothetical protein	yes	yes	yes	yes	yes	yes	yes	yes	yes	yes	yes	yes	yes	yes	no	yes	no	yes	no	no	no	no
2638795852	hypothetical protein	yes	yes	yes	yes	yes	yes	yes	yes	yes	yes	yes	yes	yes	yes	no	yes	no	no	no	no	no	no
2638795853	DNA helicase/exodeoxyribonuclease V, subunit A	yes	yes	yes	yes	yes	yes	yes	yes	yes	yes	yes	no	no	no	no	no	no	no	no	no	yes	no
2638795854	ATP-dependent helicase/nuclease subunit B	yes	yes	yes	yes	yes	yes	yes	yes	yes	yes	yes	no	no	no	no	no	no	no	no	no	yes	no
2638795855	thioredoxin	yes	yes	yes	yes	yes	yes	yes	yes	yes	yes	yes	yes	yes	yes	yes	yes	yes	yes	yes	yes	yes	yes
2638795856	transcription termination factor Rho	yes	yes	yes	yes	yes	yes	yes	yes	yes	yes	yes	yes	yes	yes	yes	yes	yes	yes	yes	yes	yes	yes
2638795857	LSU ribosomal protein L31P	yes	yes	yes	yes	yes	yes	yes	yes	yes	yes	yes	yes	yes	yes	yes	yes	yes	yes	yes	yes	yes	yes
2638795858	4-amino-4-deoxy-L-arabinose transferase	yes	yes	yes	yes	yes	yes	yes	yes	yes	yes	yes	yes	yes	yes	yes	yes	yes	yes	yes	yes	yes	yes
2638795859	multidrug resistance protein, MATE family	yes	yes	yes	yes	yes	yes	yes	yes	yes	yes	yes	yes	yes	yes	yes	yes	yes	yes	yes	yes	yes	yes
2638795860	hypothetical protein	yes	yes	yes	yes	yes	yes	yes	yes	yes	yes	no	no	no	no	yes	no	no	no	no	no	yes	no
2638795861	hypothetical protein	yes	yes	yes	yes	yes	yes	yes	yes	yes	yes	no	no	no	no	yes	no	no	no	no	no	yes	no
2638795862	Uncharacterized conserved protein YcfL	yes	yes	yes	yes	yes	yes	yes	yes	yes	yes	no	no	no	no	yes	no	no	no	no	no	yes	no
2638795863	hypothetical protein	yes	yes	yes	yes	yes	yes	yes	yes	yes	yes	no	no	no	no	yes	no	no	no	no	no	yes	no
2638795864	Tripartite-type tricarboxylate transporter, receptor component TctC	yes	yes	yes	yes	yes	yes	yes	yes	yes	yes	yes	yes	yes	yes	yes	yes	yes	yes	yes	yes	no	no
2638795865	Disulfide bond formation protein DsbB	yes	yes	yes	yes	yes	yes	yes	yes	yes	yes	yes	yes	yes	yes	yes	yes	yes	yes	yes	yes	no	no
2638795866	Enoyl-CoA hydratase/carnithine racemase	yes	yes	yes	yes	yes	yes	yes	yes	yes	yes	no	yes	yes	no	yes	yes	yes	yes	yes	no	yes	no
2638795867	Transglycosylase SLT domain-containing protein	yes	yes	yes	yes	yes	yes	yes	yes	yes	no	no	no	no	no	no	no	no	no	no	no	no	no
2638795868	Pimeloyl-ACP methyl ester carboxylesterase	yes	yes	yes	yes	yes	yes	yes	yes	yes	yes	yes	no	no	yes	yes	yes	yes	no	no	no	no	no
2638795869	fumarylpyruvate hydrolase	yes	yes	yes	yes	yes	yes	yes	yes	yes	yes	yes	yes	yes	yes	yes	yes	yes	yes	yes	yes	no	no
2638795870	MtN3 and saliva related transmembrane protein	yes	yes	yes	yes	yes	yes	yes	yes	yes	yes	yes	yes	yes	yes	yes	yes	yes	yes	yes	yes	yes	yes
2638795871	Tripartite-type tricarboxylate transporter, receptor component TctC	yes	yes	yes	yes	yes	yes	yes	yes	yes	yes	yes	yes	yes	yes	yes	no	no	no	no	no	yes	no
2638795872	2-haloacid dehalogenase	yes	yes	yes	yes	yes	yes	yes	yes	yes	yes	no	yes	yes	yes	no	yes	yes	no	yes	no	no	no
2638795873	Tripartite-type tricarboxylate transporter, receptor component TctC	yes	yes	yes	yes	yes	yes	yes	yes	yes	no	yes	yes	yes	yes	no	no	no	no	no	no	no	no
2638795874	hypothetical protein	yes	yes	yes	yes	yes	yes	yes	yes	yes	yes	yes	no	no	yes	no	no	no	no	no	no	no	no
2638795875	HCOMODA/2-hydroxy-3-carboxy-muconic semialdehyde decarboxylase	yes	yes	yes	yes	yes	yes	yes	yes	yes	yes	yes	yes	yes	yes	no	yes	no	no	no	no	no	no
2638795876	Tat (twin-arginine translocation) pathway signal sequence	yes	yes	yes	yes	yes	yes	yes	yes	yes	yes	no	yes	yes	yes	no	yes	no	no	no	no	no	no
2638795877	ferrous iron transport protein B	yes	yes	yes	yes	yes	yes	yes	yes	yes	yes	yes	yes	yes	yes	yes	yes	yes	yes	no	no	yes	no
2638795878	ferrous iron transport protein A	yes	yes	yes	yes	yes	yes	yes	yes	yes	yes	yes	yes	yes	yes	yes	yes	yes	no	no	no	yes	no
2638795879	Carbohydrate-selective porin, OprB family	yes	yes	yes	yes	yes	yes	yes	yes	yes	no	yes	yes	yes	yes	no	no	no	no	no	no	no	no
2638795880	negative transcriptional regulator, PaiB family	yes	yes	yes	yes	yes	yes	yes	yes	yes	yes	yes	yes	yes	no	no	no	no	no	no	no	yes	no
2638795881	molybdate transport system substrate-binding protein	yes	yes	yes	yes	yes	yes	yes	yes	yes	yes	yes	yes	yes	no	no	no	yes	no	no	no	no	no
2638795882	Nitrate/nitrite transporter NarK	yes	yes	yes	yes	yes	yes	yes	yes	yes	no	no	no	no	no	no	yes	no	no	yes	no	no	no
2638795883	ModE molybdate transport repressor domain-containing protein	yes	yes	yes	yes	yes	yes	yes	yes	yes	no	yes	no	no	no	yes	no	no	no	no	no	yes	no
2638795884	tungstate transport system substrate-binding protein	yes	yes	yes	yes	yes	yes	yes	yes	yes	yes	yes	yes	yes	yes	yes	yes	yes	yes	yes	yes	yes	yes
2638795885	molybdenum-pterin binding domain-containing protein	yes	yes	yes	yes	yes	yes	yes	yes	yes	no	no	no	no	yes	no	no	yes	no	yes	no	yes	no
2638795886	hypothetical protein	yes	yes	yes	yes	yes	yes	yes	yes	yes	yes	yes	yes	yes	yes	yes	yes	yes	yes	yes	yes	yes	yes
2638795887	Predicted N-acyltransferase, GNAT family	yes	yes	yes	yes	yes	yes	yes	yes	yes	no	no	no	no	no	no	no	no	no	no	no	no	no
2638795888	acyl-CoA thioester hydrolase	yes	yes	yes	yes	yes	yes	yes	yes	yes	yes	yes	yes	yes	no	no	no	no	no	no	no	no	no
2638795889	Predicted metal-dependent enzyme of the double-stranded beta helix superfamily	yes	yes	yes	yes	yes	yes	yes	yes	yes	yes	yes	yes	yes	no	yes	no	yes	no	yes	no	yes	no
2638795890	ATP-dependent RNA helicase RhlE	yes	yes	yes	yes	yes	yes	yes	yes	yes	yes	yes	yes	yes	yes	yes	yes	yes	yes	yes	yes	no	no
2638795891	Transglutaminase-like superfamily protein	yes	yes	yes	yes	yes	yes	yes	yes	yes	yes	yes	yes	yes	yes	no	no	no	no	no	no	no	no
2638795892	Thiol-disulfide isomerase or thioredoxin	yes	yes	yes	yes	yes	yes	yes	yes	yes	yes	yes	yes	yes	no	no	no	no	no	no	no	yes	no
2638795893	selenophosphate synthase	yes	yes	yes	yes	yes	yes	yes	yes	yes	yes	yes	yes	yes	yes	yes	no	no	yes	no	no	yes	no
2638795894	hypothetical protein	yes	yes	yes	yes	yes	yes	yes	yes	yes	no	no	no	no	no	no	no	no	no	no	no	no	no
2638795895	Uncharacterized conserved protein, DUF1330 family	yes	yes	yes	yes	yes	yes	yes	yes	yes	no	no	no	no	no	no	no	no	no	no	no	no	no
2638795896	hypothetical protein	yes	yes	yes	yes	yes	yes	yes	yes	yes	yes	yes	yes	yes	yes	yes	yes	yes	yes	yes	yes	yes	yes
2638795897	Tripartite-type tricarboxylate transporter, receptor component TctC	yes	yes	yes	yes	yes	yes	yes	yes	yes	no	yes	no	no	no	yes	no	no	no	no	no	yes	no
2638795898	Rhodanese-related sulfurtransferase	yes	yes	yes	yes	yes	yes	yes	yes	yes	yes	yes	yes	yes	yes	yes	no	yes	no	yes	no	no	no
2638795899	2-keto-4-pentenoate hydratase/2-oxohepta-3-ene-1,7-dioic acid hydratase (catechol pathway)	yes	yes	yes	yes	yes	yes	yes	yes	yes	yes	yes	yes	yes	yes	no	yes	no	no	no	no	yes	no
2638795900	tryptophan-rich conserved hypothetical protein	yes	yes	yes	yes	yes	yes	yes	yes	yes	yes	yes	yes	yes	no	yes	no	no	no	no	no	yes	no
2638795901	Phasin protein	yes	yes	yes	yes	yes	yes	yes	yes	yes	yes	yes	yes	yes	yes	yes	yes	yes	yes	yes	yes	yes	yes
2638795902	hemoglobin	yes	yes	yes	yes	yes	yes	yes	yes	yes	yes	yes	yes	yes	yes	yes	yes	yes	yes	no	no	no	no
2638795903	Membrane protein TerC, possibly involved in tellurium resistance	yes	yes	yes	yes	yes	yes	yes	yes	yes	yes	yes	yes	yes	yes	no	yes	no	no	no	no	no	no
2638795904	hypothetical protein	yes	yes	yes	yes	yes	yes	yes	yes	yes	yes	yes	yes	yes	yes	yes	yes	yes	yes	yes	yes	yes	yes
2638795905	hypothetical protein	yes	yes	yes	yes	yes	yes	yes	yes	yes	yes	yes	yes	yes	yes	yes	yes	yes	no	yes	no	yes	no
2638795906	hypothetical protein	yes	yes	yes	yes	yes	yes	yes	yes	yes	yes	yes	yes	yes	yes	yes	yes	yes	yes	yes	yes	yes	yes
2638795907	hypothetical protein	yes	yes	yes	yes	yes	yes	yes	yes	yes	yes	yes	yes	yes	yes	yes	yes	yes	yes	yes	yes	yes	yes
2638795908	amino acid ABC transporter substrate-binding protein, PAAT family	yes	yes	yes	yes	yes	yes	yes	yes	yes	yes	yes	yes	yes	yes	yes	yes	no	yes	no	no	yes	no
2638795909	yjeF C-terminal region, hydroxyethylthiazole kinase-related	yes	yes	yes	yes	yes	yes	yes	yes	yes	no	yes	yes	yes	no	yes	no	no	no	no	no	no	no
2638795910	Permease of the drug/metabolite transporter (DMT) superfamily	yes	yes	yes	yes	yes	yes	yes	yes	yes	yes	yes	yes	yes	yes	yes	yes	yes	yes	yes	yes	yes	yes
2638795911	hypothetical protein	yes	yes	yes	yes	yes	yes	yes	yes	yes	yes	yes	yes	yes	yes	yes	no	no	no	no	no	no	no
2638795912	hypothetical protein	yes	yes	yes	yes	yes	yes	yes	yes	yes	yes	yes	no	no	yes	yes	yes	yes	yes	no	no	no	no
2638795913	aspartate aminotransferase	yes	yes	yes	yes	yes	yes	yes	yes	yes	yes	yes	yes	yes	yes	yes	yes	yes	yes	yes	yes	no	no
2638795914	Tripartite-type tricarboxylate transporter, receptor component TctC	yes	yes	yes	yes	yes	yes	yes	yes	yes	no	yes	yes	yes	yes	no	no	no	yes	no	no	no	no
2638795915	5-carboxymethyl-2-hydroxymuconate isomerase	yes	yes	yes	yes	yes	yes	yes	yes	yes	no	yes	yes	yes	yes	no	no	no	yes	no	no	no	no
2638795916	Threonine/homoserine efflux transporter RhtA	yes	yes	yes	yes	yes	yes	yes	yes	yes	yes	yes	yes	yes	yes	yes	yes	yes	yes	yes	yes	no	no
2638795917	L-lactate dehydrogenase (cytochrome)	yes	yes	yes	yes	yes	yes	yes	yes	yes	yes	yes	yes	yes	yes	yes	yes	yes	yes	yes	yes	no	no
2638795918	hypothetical protein	yes	yes	yes	yes	yes	yes	yes	yes	yes	no	no	no	no	no	no	no	no	no	no	no	no	no
2638795919	hypothetical protein	yes	yes	yes	yes	yes	yes	yes	yes	yes	yes	yes	yes	yes	yes	yes	yes	yes	yes	yes	yes	yes	yes
2638795920	cytochrome b561	yes	yes	yes	yes	yes	yes	yes	yes	yes	no	no	yes	yes	no	no	no	no	no	no	no	no	no
2638795921	hypothetical protein	yes	yes	yes	yes	yes	yes	yes	yes	yes	no	yes	yes	yes	yes	yes	no	no	yes	yes	no	yes	no
2638795922	N-ethylmaleimide reductase	yes	yes	yes	yes	yes	yes	yes	yes	yes	yes	yes	yes	yes	yes	yes	yes	yes	yes	yes	yes	yes	yes
2638795923	transcriptional regulator	yes	yes	yes	yes	yes	yes	yes	yes	yes	yes	yes	yes	yes	yes	yes	yes	yes	yes	yes	yes	yes	yes
2638795924	Rubrerythrin	yes	yes	yes	yes	yes	yes	yes	yes	yes	yes	yes	yes	yes	yes	no	yes	yes	yes	no	no	no	no
2638795925	Rubredoxin	yes	yes	yes	yes	yes	yes	yes	yes	yes	yes	yes	yes	yes	yes	yes	yes	yes	yes	yes	yes	no	no
2638795926	rubredoxin-NAD+ reductase	yes	yes	yes	yes	yes	yes	yes	yes	yes	yes	yes	yes	yes	yes	yes	yes	yes	yes	yes	yes	yes	yes
2638795927	hypothetical protein	yes	yes	yes	yes	yes	yes	yes	yes	yes	no	no	no	no	no	no	no	no	no	no	no	no	no
2638795928	hypothetical protein	yes	yes	yes	yes	yes	yes	yes	yes	yes	no	no	yes	no	no	no	no	no	no	no	no	no	no
2638795929	type II and III secretion system protein	yes	yes	yes	yes	yes	yes	yes	yes	yes	no	no	yes	no	no	no	no	no	no	no	no	no	no
2638795930	Protein-disulfide isomerase	yes	yes	yes	yes	yes	yes	yes	yes	yes	no	no	yes	no	no	no	no	no	no	no	no	no	no
2638795931	protein of unknown function (DUF1080)	yes	yes	yes	yes	yes	yes	yes	yes	yes	no	no	no	no	no	no	no	no	no	no	no	no	no
2638795932	Protein of unknown function (DUF989)	yes	yes	yes	yes	yes	yes	yes	yes	yes	yes	yes	yes	yes	yes	yes	yes	yes	yes	yes	yes	yes	yes
2638795933	superoxide dismutase, Fe-Mn family	yes	yes	yes	yes	yes	yes	yes	yes	yes	yes	no	no	no	no	yes	yes	yes	yes	yes	no	no	no
2638795934	3-hydroxybutyrate dehydrogenase	yes	yes	yes	yes	yes	yes	yes	yes	yes	yes	yes	yes	yes	yes	yes	yes	yes	yes	yes	yes	yes	yes
2638795935	membrane protein YqaA, SNARE-associated domain	yes	yes	yes	yes	yes	yes	yes	yes	yes	yes	yes	yes	yes	yes	yes	no	yes	yes	yes	no	yes	no
2638795936	acyl-CoA dehydrogenase	yes	yes	yes	yes	yes	yes	yes	yes	yes	yes	yes	yes	yes	yes	yes	no	yes	yes	yes	no	yes	no
2638795937	Crotonobetainyl-CoA:carnitine CoA-transferase CaiB	yes	yes	yes	yes	yes	yes	yes	yes	yes	yes	yes	yes	yes	yes	yes	no	yes	yes	yes	no	yes	no
2638795938	cardiolipin synthetase 2	yes	yes	yes	yes	yes	yes	yes	yes	yes	yes	yes	yes	yes	yes	yes	yes	yes	yes	yes	yes	yes	yes
2638795939	Metal-dependent hydrolase, endonuclease/exonuclease/phosphatase family	yes	yes	yes	yes	yes	yes	yes	yes	yes	yes	yes	yes	yes	yes	yes	yes	yes	yes	yes	yes	yes	yes
2638795940	bacterioferritin-associated ferredoxin	yes	yes	yes	yes	yes	yes	yes	yes	yes	yes	yes	yes	yes	yes	yes	yes	yes	yes	yes	yes	no	no
2638795941	tungstate transport system permease protein	yes	yes	yes	yes	yes	yes	yes	yes	yes	yes	yes	yes	yes	yes	yes	yes	yes	yes	yes	yes	yes	yes
2638795942	phosphate ABC transporter ATP-binding protein, PhoT family	yes	yes	yes	yes	yes	yes	yes	yes	yes	yes	yes	yes	yes	yes	yes	no	yes	no	no	no	yes	no
2638795943	hypothetical protein	yes	yes	yes	yes	yes	yes	yes	yes	yes	yes	yes	yes	yes	yes	yes	yes	yes	yes	yes	yes	no	no
2638795944	formate dehydrogenase gamma subunit	yes	yes	yes	yes	yes	yes	yes	yes	yes	yes	yes	yes	yes	yes	yes	yes	yes	yes	yes	yes	yes	yes
2638795945	hypothetical protein	yes	yes	yes	yes	yes	yes	yes	yes	yes	yes	yes	yes	yes	yes	yes	yes	yes	yes	no	no	yes	no
2638795946	formate dehydrogenase iron-sulfur subunit	yes	yes	yes	yes	yes	yes	yes	yes	yes	yes	yes	yes	yes	yes	yes	yes	yes	yes	yes	yes	yes	yes
2638795947	formate dehydrogenase major subunit	yes	yes	yes	yes	yes	yes	yes	yes	yes	yes	yes	yes	yes	yes	yes	yes	yes	yes	yes	yes	no	no
2638795948	formate dehydrogenase region TAT target	yes	yes	yes	yes	yes	yes	yes	yes	yes	yes	yes	yes	yes	no	yes	no	yes	yes	yes	no	no	no
2638795949	chaperone TorD involved in molybdoenzyme TorA maturation	yes	yes	yes	yes	yes	yes	yes	yes	yes	yes	yes	yes	yes	yes	yes	yes	yes	yes	yes	yes	no	no
2638795950	Ferredoxin	yes	yes	yes	yes	yes	yes	yes	yes	yes	yes	yes	yes	yes	yes	yes	yes	yes	yes	yes	yes	no	no
2638795951	Protein of unknown function (DUF3306)	yes	yes	yes	yes	yes	yes	yes	yes	yes	no	no	no	no	no	no	no	no	no	no	no	yes	no
2638795952	Protein of unknown function (DUF3305)	yes	yes	yes	yes	yes	yes	yes	yes	yes	yes	yes	yes	yes	yes	yes	yes	yes	yes	yes	yes	yes	yes
2638795953	ATP-binding protein involved in chromosome partitioning	yes	yes	yes	yes	yes	yes	yes	yes	yes	yes	yes	yes	yes	yes	yes	yes	yes	yes	yes	yes	yes	yes
2638795954	inorganic phosphate transporter, PiT family	yes	yes	yes	yes	yes	yes	yes	yes	yes	yes	yes	no	no	yes	yes	no	yes	yes	no	no	yes	no
2638795955	hypothetical protein	yes	yes	yes	yes	yes	yes	yes	yes	yes	yes	yes	no	no	yes	yes	no	yes	yes	no	no	yes	no
2638795956	copper chaperone	yes	yes	yes	yes	yes	yes	yes	yes	yes	yes	yes	yes	yes	yes	yes	no	yes	yes	yes	no	yes	no
2638795957	Cu+-exporting ATPase	yes	yes	yes	yes	yes	yes	yes	yes	yes	yes	yes	yes	yes	yes	yes	yes	yes	yes	yes	yes	yes	yes
2638795958	Protein of unknown function (DUF3047)	yes	yes	yes	yes	yes	yes	yes	yes	yes	yes	yes	yes	yes	yes	yes	no	yes	yes	yes	no	yes	no
2638795959	Dolichyl-phosphate-mannose-protein mannosyltransferase	yes	yes	yes	yes	yes	yes	yes	yes	yes	yes	yes	yes	yes	yes	yes	yes	yes	yes	yes	yes	yes	yes
2638795960	Uncharacterized membrane protein YbhN, UPF0104 family	yes	yes	yes	yes	yes	yes	yes	yes	yes	yes	yes	yes	yes	yes	yes	yes	yes	yes	yes	yes	yes	yes
2638795961	ADP-heptose:LPS heptosyltransferase	yes	yes	yes	yes	yes	yes	yes	yes	yes	yes	yes	yes	yes	yes	yes	yes	yes	yes	yes	yes	yes	yes
2638795962	PAP2 superfamily protein	yes	yes	yes	yes	yes	yes	yes	yes	yes	no	yes	no	no	no	no	no	no	no	no	no	no	no
2638795963	23S rRNA (adenine2030-N6)-methyltransferase	yes	yes	yes	yes	yes	yes	yes	yes	yes	yes	yes	yes	yes	yes	yes	yes	yes	yes	yes	yes	no	no
2638795964	SOUL heme-binding protein	yes	yes	yes	yes	yes	yes	yes	yes	yes	yes	yes	yes	yes	no	yes	no	no	no	no	no	yes	no
2638795965	muramoyltetrapeptide carboxypeptidase	yes	yes	yes	yes	yes	yes	yes	yes	yes	yes	yes	yes	yes	no	no	no	no	no	no	no	no	no
2638795966	tRNA(adenine34) deaminase	yes	yes	yes	yes	yes	yes	yes	yes	yes	yes	yes	yes	yes	yes	yes	yes	yes	yes	yes	yes	yes	yes
2638795967	6-pyruvoyltetrahydropterin/6-carboxytetrahydropterin synthase	yes	yes	yes	yes	yes	yes	yes	yes	yes	yes	yes	yes	yes	yes	yes	yes	yes	yes	yes	yes	yes	yes
2638795968	7-carboxy-7-deazaguanine synthase, Cx14CxxC type	yes	yes	yes	yes	yes	yes	yes	yes	yes	yes	yes	yes	yes	yes	yes	yes	yes	yes	yes	yes	yes	yes
2638795969	hypothetical protein	yes	yes	yes	yes	yes	yes	yes	yes	yes	no	no	no	no	no	no	no	no	no	no	no	no	no
2638795970	Radical SAM superfamily enzyme YgiQ, UPF0313 family	yes	yes	yes	yes	yes	yes	yes	yes	yes	yes	no	no	no	yes	yes	yes	yes	yes	yes	no	yes	no
2638795971	Uncharacterized conserved protein, contains ferritin-like DUF455 domain	yes	yes	yes	yes	yes	yes	yes	yes	yes	yes	yes	yes	yes	yes	yes	yes	yes	yes	yes	yes	yes	yes
2638795972	hypothetical protein	no	no	no	no	yes	no	no	yes	no	no	yes	no	yes	no	no	yes	no	no	no	no	no	no
2638795973	Protein of unknown function (DUF4236)	no	no	no	no	yes	no	no	no	no	no	yes	no	yes	no	no	no	no	no	no	no	no	no
2638795974	hypothetical protein	no	no	no	no	no	no	no	no	no	no	yes	no	no	no	no	no	no	no	no	no	no	no
2638795975	hypothetical protein	no	no	no	no	yes	no	no	yes	no	no	yes	no	yes	no	no	no	no	no	no	no	no	no
2638795976	Methyltransferase domain-containing protein	no	no	no	no	yes	no	no	yes	no	no	yes	no	yes	no	no	yes	yes	no	no	no	no	no
2638795977	hypothetical protein	no	no	no	no	no	no	no	no	no	no	no	no	no	no	no	no	no	no	no	no	no	no
2638795978	hypothetical protein	no	no	no	no	no	no	no	no	no	no	no	no	no	no	no	no	no	no	no	no	no	no
2638795979	Phage integrase family protein	yes	yes	yes	yes	yes	yes	yes	yes	yes	no	no	yes	yes	no	no	no	no	yes	no	no	no	no
2638795980	hypothetical protein	yes	no	no	no	yes	yes	yes	no	no	no	yes	no	no	no	no	no	no	no	no	no	no	no
2638795981	Phage integrase family protein	no	no	no	no	no	no	no	no	no	no	no	no	no	no	no	no	no	no	no	no	no	no
2638795982	GMP synthase (glutamine-hydrolyzing)	yes	yes	yes	yes	yes	yes	yes	yes	yes	yes	yes	yes	yes	yes	yes	yes	yes	yes	yes	yes	yes	yes
2638795983	inosine-5'-monophosphate dehydrogenase	yes	yes	yes	yes	yes	yes	yes	yes	yes	yes	yes	yes	yes	yes	yes	yes	yes	yes	yes	yes	yes	yes
2638795984	hypothetical protein	yes	yes	yes	yes	yes	yes	yes	yes	yes	yes	yes	yes	yes	yes	yes	yes	yes	yes	yes	yes	yes	yes
2638795985	Ribosome association toxin PasT (RatA) of the RatAB toxin-antitoxin module	yes	yes	yes	yes	yes	yes	yes	yes	yes	yes	yes	yes	yes	yes	yes	yes	yes	yes	yes	yes	yes	yes
2638795986	SsrA-binding protein	yes	yes	yes	yes	yes	yes	yes	yes	yes	yes	yes	yes	yes	yes	yes	yes	yes	yes	yes	yes	yes	yes
2638795987	Uncharacterized conserved protein, circularly permuted ATPgrasp superfamily	yes	yes	yes	yes	yes	yes	yes	yes	yes	yes	yes	yes	yes	yes	yes	yes	yes	yes	no	no	yes	no
2638795988	Uncharacterized conserved protein, Alpha-E superfamily	yes	yes	yes	yes	yes	yes	yes	yes	yes	yes	yes	yes	yes	yes	yes	yes	yes	yes	no	no	no	no
2638795989	Transglutaminase-like enzyme, putative cysteine protease	yes	yes	yes	yes	yes	yes	yes	yes	yes	yes	yes	yes	yes	yes	yes	yes	yes	yes	no	no	no	no
2638795990	putative proteasome-type protease	yes	yes	yes	yes	yes	yes	yes	yes	yes	yes	yes	yes	yes	yes	yes	yes	yes	yes	no	no	no	no
2638795991	transposase	yes	no	yes	no	yes	yes	yes	no	no	no	no	no	no	no	yes	no	no	no	no	no	no	no
2638795992	Transposase InsO and inactivated derivatives	yes	yes	yes	yes	yes	yes	yes	yes	yes	no	yes	no	no	yes	yes	no	no	no	no	no	no	no
2638795993	phosphoenolpyruvate synthase	yes	yes	yes	yes	yes	yes	yes	yes	yes	yes	yes	yes	yes	yes	yes	yes	yes	yes	yes	yes	no	no
2638795994	hypothetical protein	yes	yes	yes	yes	yes	yes	yes	yes	yes	yes	yes	yes	yes	yes	yes	yes	yes	yes	yes	yes	yes	yes
2638795995	RNA methyltransferase, TrmH family	yes	yes	yes	yes	yes	yes	yes	yes	yes	yes	yes	yes	yes	yes	yes	yes	yes	yes	yes	yes	yes	yes
2638795996	RNase HII	yes	yes	yes	yes	yes	yes	yes	yes	yes	yes	yes	yes	yes	yes	yes	yes	yes	yes	yes	yes	yes	yes
2638795997	lipid-A-disaccharide synthase	yes	yes	yes	yes	yes	yes	yes	yes	yes	yes	yes	yes	yes	yes	yes	yes	yes	yes	yes	yes	yes	yes
2638795998	acyl-[acyl-carrier-protein]--UDP-N-acetylglucosamine O-acyltransferase	yes	yes	yes	yes	yes	yes	yes	yes	yes	yes	yes	yes	yes	yes	yes	yes	yes	yes	yes	yes	yes	yes
2638795999	3-hydroxyacyl-[acyl-carrier-protein] dehydratase	yes	yes	yes	yes	yes	yes	yes	yes	yes	yes	yes	yes	yes	yes	yes	yes	yes	yes	yes	yes	yes	yes
2638796000	UDP-3-O-[3-hydroxymyristoyl] glucosamine N-acyltransferase	yes	yes	yes	yes	yes	yes	yes	yes	yes	yes	yes	yes	yes	yes	yes	yes	yes	yes	yes	yes	yes	yes
2638796001	periplasmic chaperone for outer membrane proteins Skp	yes	yes	yes	yes	yes	yes	yes	yes	yes	yes	yes	yes	yes	yes	yes	yes	yes	yes	yes	yes	yes	yes
2638796002	Beta-barrel assembly machine subunit BamA	yes	yes	yes	yes	yes	yes	yes	yes	yes	yes	yes	yes	yes	yes	yes	yes	yes	yes	yes	yes	yes	yes
2638796003	regulator of sigma E protease	yes	yes	yes	yes	yes	yes	yes	yes	yes	yes	yes	yes	yes	no	yes	no	yes	no	yes	no	yes	no
2638796004	1-deoxy-D-xylulose 5-phosphate reductoisomerase	yes	yes	yes	yes	yes	yes	yes	yes	yes	yes	yes	yes	yes	yes	yes	yes	yes	yes	yes	yes	yes	yes
2638796005	phosphatidate cytidylyltransferase	yes	yes	yes	yes	yes	yes	yes	yes	yes	yes	yes	yes	yes	yes	yes	yes	yes	yes	yes	yes	yes	yes
2638796006	Undecaprenyl pyrophosphate synthetase	yes	yes	yes	yes	yes	yes	yes	yes	yes	yes	yes	yes	yes	yes	yes	yes	yes	yes	yes	yes	yes	yes
2638796007	ribosome recycling factor	yes	yes	yes	yes	yes	yes	yes	yes	yes	yes	yes	yes	yes	yes	yes	yes	yes	yes	yes	yes	yes	yes
2638796008	uridylate kinase	yes	yes	yes	yes	yes	yes	yes	yes	yes	yes	yes	yes	yes	yes	yes	yes	yes	yes	yes	yes	yes	yes
2638796009	translation elongation factor Ts (EF-Ts)	yes	yes	yes	yes	yes	yes	yes	yes	yes	yes	yes	yes	yes	yes	yes	yes	yes	yes	yes	yes	yes	yes
2638796010	SSU ribosomal protein S2P	yes	yes	yes	yes	yes	yes	yes	yes	yes	yes	yes	yes	yes	yes	yes	yes	yes	yes	yes	yes	yes	yes
2638796011	methionyl aminopeptidase	yes	yes	yes	yes	yes	yes	yes	yes	yes	yes	yes	yes	yes	yes	yes	yes	yes	yes	yes	yes	yes	yes
2638796012	UTP--GlnB (protein PII) uridylyltransferase, GlnD	yes	yes	yes	yes	yes	yes	yes	yes	yes	yes	yes	yes	yes	yes	yes	yes	yes	yes	yes	yes	no	no
2638796013	putative oxidoreductase	yes	yes	yes	yes	yes	yes	yes	yes	yes	no	no	no	no	no	no	no	no	no	no	no	no	no
2638796014	DNA ligase (NAD+)	yes	yes	yes	yes	yes	yes	yes	yes	yes	yes	yes	yes	yes	yes	yes	yes	yes	yes	yes	yes	yes	yes
2638796015	ZipA, C-terminal FtsZ-binding domain	yes	yes	yes	yes	yes	yes	yes	yes	yes	yes	yes	yes	yes	yes	yes	yes	yes	yes	no	no	yes	no
2638796016	condensin subunit Smc	yes	yes	yes	yes	yes	yes	yes	yes	yes	yes	yes	yes	yes	yes	yes	yes	yes	yes	yes	yes	yes	yes
2638796017	2,3,4,5-tetrahydropyridine-2,6-dicarboxylate N-succinyltransferase	yes	yes	yes	yes	yes	yes	yes	yes	yes	yes	yes	yes	yes	yes	yes	yes	yes	yes	yes	yes	yes	yes
2638796018	succinyldiaminopimelate desuccinylase	yes	yes	yes	yes	yes	yes	yes	yes	yes	yes	yes	yes	yes	yes	yes	yes	yes	yes	yes	yes	yes	yes
2638796019	[LSU ribosomal protein L3P]-glutamine N5-methyltransferase	yes	yes	yes	yes	yes	yes	yes	yes	yes	yes	yes	yes	yes	yes	yes	yes	yes	yes	yes	yes	yes	yes
2638796020	DNA replication and repair protein RadA	yes	yes	yes	yes	yes	yes	yes	yes	yes	yes	yes	yes	yes	yes	yes	yes	yes	yes	yes	yes	yes	yes
2638796021	hypothetical protein	yes	yes	yes	yes	yes	yes	yes	yes	yes	yes	yes	yes	yes	yes	yes	yes	yes	yes	yes	yes	yes	yes
2638796022	KUP system potassium uptake protein	yes	yes	yes	yes	yes	yes	yes	yes	yes	no	yes	no	no	yes	no	yes	no	no	no	no	no	no
2638796024	hypothetical protein	yes	yes	yes	yes	yes	yes	yes	yes	yes	yes	no	no	no	no	yes	no	no	no	no	no	yes	no
2638796025	competence protein ComEC	yes	yes	yes	yes	yes	yes	yes	yes	yes	yes	yes	yes	yes	no	yes	no	yes	no	no	no	yes	no
2638796026	TatD DNase family protein	yes	yes	yes	yes	yes	yes	yes	yes	yes	yes	yes	yes	yes	yes	yes	no	yes	yes	yes	no	yes	no
2638796027	lipoprotein-releasing system ATP-binding protein	yes	yes	yes	yes	yes	yes	yes	yes	yes	yes	yes	yes	yes	yes	yes	yes	yes	yes	yes	yes	yes	yes
2638796028	lipoprotein-releasing system permease protein	yes	yes	yes	yes	yes	yes	yes	yes	yes	yes	yes	yes	yes	yes	yes	yes	yes	yes	yes	yes	yes	yes
2638796029	hypothetical protein	yes	yes	yes	yes	yes	yes	yes	yes	yes	yes	yes	no	no	no	yes	no	no	no	no	no	yes	no
2638796030	exonuclease RecJ	yes	yes	yes	yes	yes	yes	yes	yes	yes	yes	yes	yes	yes	yes	yes	yes	yes	yes	yes	yes	yes	yes
2638796031	bacterial peptide chain release factor 2 (bRF-2)	yes	yes	yes	yes	yes	yes	yes	yes	yes	yes	yes	yes	yes	yes	yes	yes	yes	yes	yes	yes	yes	yes
2638796032	lysyl-tRNA synthetase, class II	yes	yes	yes	yes	yes	yes	yes	yes	yes	yes	yes	yes	yes	yes	yes	yes	yes	yes	yes	yes	yes	yes
2638796033	hypothetical protein	yes	no	no	yes	no	no	no	no	no	no	no	no	no	no	no	no	no	no	no	no	no	no
2638796034	hypothetical protein	yes	no	no	yes	no	no	no	no	no	no	no	no	no	no	no	no	no	no	no	no	no	no
2638796035	cysteine synthase A	yes	yes	yes	yes	yes	yes	yes	yes	yes	yes	yes	yes	yes	yes	no	yes	no	no	no	no	yes	no
2638796036	peptide deformylase	yes	yes	yes	yes	yes	yes	yes	yes	yes	no	no	no	no	yes	no	no	no	no	no	no	no	no
2638796037	Thiol:disulfide interchange protein DsbB	yes	yes	yes	yes	yes	yes	yes	yes	yes	yes	yes	yes	yes	yes	no	yes	no	yes	no	no	yes	no
2638796038	ferredoxin--NADP+ reductase	yes	yes	yes	yes	yes	yes	yes	yes	yes	yes	yes	yes	yes	yes	yes	yes	yes	yes	yes	yes	yes	yes
2638796039	hypothetical protein	yes	yes	yes	yes	yes	yes	yes	yes	yes	yes	yes	yes	yes	yes	no	yes	no	yes	no	no	yes	no
2638796040	hypothetical protein	yes	no	no	no	no	no	no	no	no	no	no	no	no	no	no	no	no	no	no	no	no	no
2638796041	hypothetical protein	yes	yes	yes	yes	yes	yes	yes	yes	yes	yes	yes	yes	yes	yes	no	yes	yes	yes	yes	no	no	no
2638796042	cysteine desulfurase / selenocysteine lyase	yes	no	no	no	no	no	no	no	no	no	yes	no	no	yes	no	no	no	no	no	no	no	no
2638796043	hypothetical protein	yes	no	no	no	no	no	no	no	no	no	yes	no	no	yes	no	no	no	no	no	no	no	no
2638796044	serine O-acetyltransferase	yes	no	no	no	no	no	no	no	no	no	yes	no	no	yes	no	no	no	no	no	no	no	no
2638796045	hypothetical protein	yes	no	no	no	no	no	no	no	no	no	yes	no	no	yes	no	no	no	no	no	no	no	no
2638796046	sulfate transport system substrate-binding protein	yes	no	no	no	no	no	no	no	no	no	yes	no	no	yes	no	no	no	no	no	no	no	no
2638796047	sulfate transport system permease protein	yes	no	no	no	no	no	no	no	no	no	yes	no	no	yes	no	no	no	no	no	no	no	no
2638796048	sulfate transport system permease protein	yes	no	no	no	no	no	no	no	no	no	yes	no	no	yes	no	no	no	no	no	no	no	no
2638796049	sulfate transport system ATP-binding protein	yes	no	no	no	no	no	no	no	no	no	yes	no	no	yes	no	no	no	no	no	no	no	no
2638796050	LysR family transcriptional regulator, cys regulon transcriptional activator	yes	no	no	no	no	no	no	no	no	no	yes	no	no	yes	no	no	no	no	no	no	no	no
2638796051	phosphoadenylylsulfate reductase (thioredoxin)	yes	yes	yes	yes	yes	yes	yes	yes	yes	yes	yes	yes	yes	yes	no	yes	no	yes	no	no	yes	no
2638796052	sulfate adenylyltransferase subunit 2	yes	yes	yes	yes	yes	yes	yes	yes	yes	yes	yes	yes	yes	yes	no	yes	no	yes	no	no	yes	no
2638796053	sulfate adenylyltransferase subunit 1	yes	yes	yes	yes	yes	yes	yes	yes	yes	yes	yes	yes	yes	yes	no	yes	no	yes	no	no	no	no
2638796054	Protein of unknown function (DUF3300)	yes	yes	yes	yes	yes	yes	yes	yes	yes	no	no	no	no	no	yes	no	no	no	no	no	no	no
2638796055	hypothetical protein	yes	yes	yes	yes	yes	yes	yes	yes	yes	no	no	no	no	no	yes	no	no	no	no	no	no	no
2638796056	sulfite dehydrogenase	yes	yes	yes	yes	yes	yes	yes	yes	yes	no	no	yes	yes	no	no	yes	no	no	no	no	no	no
2638796057	sulfite dehydrogenase (cytochrome) subunit SorA apoprotein	yes	yes	yes	yes	yes	yes	yes	yes	yes	no	no	yes	yes	no	no	yes	no	no	no	no	no	no
2638796058	ferredoxin, 2Fe-2S	yes	yes	yes	yes	yes	yes	yes	yes	yes	yes	yes	yes	yes	yes	yes	yes	yes	yes	yes	yes	yes	yes
2638796059	Chaperone protein HscA	yes	yes	yes	yes	yes	yes	yes	yes	yes	yes	yes	yes	yes	yes	yes	yes	yes	yes	yes	yes	yes	yes
2638796060	Co-chaperone protein HscB	yes	yes	yes	yes	yes	yes	yes	yes	yes	yes	yes	yes	yes	yes	yes	yes	yes	yes	yes	yes	yes	yes
2638796061	Iron-binding apoprotein IscA	yes	yes	yes	yes	yes	yes	yes	yes	yes	yes	yes	yes	yes	yes	yes	yes	yes	yes	yes	yes	yes	yes
2638796062	FeS assembly scaffold apoprotein IscU /Modular FeS cluster scaffolding protein NifU	yes	yes	yes	yes	yes	yes	yes	yes	yes	yes	yes	yes	yes	yes	yes	yes	yes	yes	yes	yes	yes	yes
2638796063	cysteine desulfurase IscS	yes	yes	yes	yes	yes	yes	yes	yes	yes	yes	yes	yes	yes	yes	yes	yes	yes	yes	yes	yes	yes	yes
2638796064	transcriptional regulator, BadM/Rrf2 family	yes	yes	yes	yes	yes	yes	yes	yes	yes	yes	yes	yes	yes	yes	yes	yes	yes	yes	yes	yes	yes	yes
2638796065	Excinuclease ABC subunit B	yes	yes	yes	yes	yes	yes	yes	yes	yes	yes	yes	yes	yes	yes	yes	yes	yes	yes	yes	yes	yes	yes
2638796066	aromatic amino acid aminotransferase apoenzyme	yes	yes	yes	yes	yes	yes	yes	yes	yes	yes	yes	yes	yes	yes	yes	yes	yes	yes	yes	yes	yes	yes
2638796067	poly(3-hydroxybutyrate) depolymerase	yes	yes	yes	yes	yes	yes	yes	yes	yes	yes	yes	yes	yes	yes	yes	yes	yes	yes	yes	yes	yes	yes
2638796068	electron transport complex protein RnfB	yes	yes	yes	yes	yes	yes	yes	yes	yes	yes	yes	yes	yes	yes	yes	yes	yes	yes	yes	yes	yes	yes
2638796069	DNA-(apurinic or apyrimidinic site) lyase /endonuclease III	yes	yes	yes	yes	yes	yes	yes	yes	yes	yes	yes	yes	yes	yes	yes	yes	yes	yes	yes	yes	yes	yes
2638796070	protein of unknown function (DUF1841)	yes	yes	yes	yes	yes	yes	yes	yes	yes	yes	yes	yes	yes	yes	yes	yes	yes	yes	yes	yes	yes	yes
2638796071	hypothetical protein	yes	yes	yes	yes	yes	yes	yes	yes	yes	no	yes	yes	yes	yes	no	no	no	no	no	no	no	no
2638796072	acetyl-CoA C-acetyltransferase	yes	yes	yes	yes	yes	yes	yes	yes	yes	no	yes	yes	yes	yes	no	no	no	no	no	no	no	no
2638796073	3-oxoadipate CoA-transferase, beta subunit	yes	yes	yes	yes	yes	yes	yes	yes	yes	no	yes	yes	yes	yes	no	no	no	no	no	no	no	no
2638796074	3-oxoadipate CoA-transferase, alpha subunit	yes	yes	yes	yes	yes	yes	yes	yes	yes	no	yes	yes	yes	yes	no	no	no	no	no	no	no	no
2638796075	Diadenosine tetraphosphate (Ap4A) hydrolase	yes	yes	yes	yes	yes	yes	yes	yes	yes	yes	yes	yes	yes	yes	yes	no	yes	yes	yes	no	no	no
2638796076	isocitrate lyase	yes	yes	yes	yes	yes	yes	yes	yes	yes	yes	yes	yes	yes	yes	yes	yes	yes	yes	yes	yes	no	no
2638796077	Predicted arabinose efflux permease, MFS family	yes	yes	yes	yes	yes	yes	yes	yes	yes	yes	yes	yes	yes	yes	yes	no	yes	yes	yes	no	no	no
2638796078	Tripartite-type tricarboxylate transporter, receptor component TctC	yes	yes	yes	yes	yes	yes	yes	yes	yes	yes	yes	yes	yes	yes	no	no	no	yes	no	no	no	no
2638796079	TRAP transporter solute receptor, TAXI family	yes	yes	yes	yes	yes	yes	yes	yes	yes	yes	yes	yes	yes	yes	yes	no	no	no	no	no	yes	no
2638796080	cytochrome c-type biogenesis protein CcmH	yes	yes	yes	yes	yes	yes	yes	yes	yes	yes	yes	yes	yes	no	yes	no	no	no	no	no	yes	no
2638796081	cytochrome c-type biogenesis protein CcmH	yes	yes	yes	yes	yes	yes	yes	yes	yes	yes	yes	yes	yes	no	yes	no	yes	no	yes	no	yes	no
2638796082	cytochrome c biogenesis protein CcmG, thiol:disulfide interchange protein DsbE	yes	yes	yes	yes	yes	yes	yes	yes	yes	yes	yes	yes	yes	yes	yes	yes	yes	yes	yes	yes	yes	yes
2638796083	cytochrome c-type biogenesis protein CcmF	yes	yes	yes	yes	yes	yes	yes	yes	yes	yes	yes	yes	yes	yes	yes	yes	yes	yes	yes	yes	yes	yes
2638796084	cytochrome c-type biogenesis protein CcmE	yes	yes	yes	yes	yes	yes	yes	yes	yes	yes	yes	yes	yes	yes	yes	yes	yes	yes	yes	yes	yes	yes
2638796085	heme exporter protein D	yes	yes	yes	yes	yes	yes	yes	yes	yes	yes	yes	yes	yes	no	yes	no	no	yes	no	no	yes	no
2638796086	heme exporter protein C	yes	yes	yes	yes	yes	yes	yes	yes	yes	yes	yes	yes	yes	yes	yes	yes	yes	yes	yes	yes	yes	yes
2638796087	heme exporter protein B	yes	yes	yes	yes	yes	yes	yes	yes	yes	yes	yes	yes	yes	yes	yes	yes	yes	yes	yes	yes	yes	yes
2638796088	heme exporter protein A	yes	yes	yes	yes	yes	yes	yes	yes	yes	no	yes	yes	yes	no	yes	no	no	no	no	no	yes	no
2638796089	Polyisoprenoid-binding protein YceI	yes	yes	yes	yes	yes	yes	yes	yes	yes	yes	no	yes	yes	yes	no	yes	no	no	no	no	no	no
2638796090	Polyisoprenoid-binding protein YceI	yes	yes	yes	yes	yes	yes	yes	yes	yes	yes	no	no	no	no	no	yes	no	no	no	no	no	no
2638796091	cytochrome b561	yes	yes	yes	yes	yes	yes	yes	yes	yes	yes	no	yes	yes	yes	no	yes	no	no	no	no	no	no
2638796092	Multimeric flavodoxin WrbA	yes	yes	yes	yes	yes	yes	yes	yes	yes	yes	yes	yes	yes	yes	yes	yes	yes	yes	no	no	no	no
2638796093	DNA-binding transcriptional regulator, MarR family	yes	yes	yes	yes	yes	yes	yes	yes	yes	yes	yes	yes	yes	yes	yes	yes	no	no	no	no	yes	no
2638796094	L-ascorbate metabolism protein UlaG, beta-lactamase superfamily	yes	yes	yes	yes	yes	yes	yes	yes	yes	yes	yes	yes	yes	yes	no	yes	no	no	no	no	yes	no
2638796095	hypothetical protein	yes	yes	yes	yes	yes	yes	yes	yes	yes	no	no	yes	yes	no	no	no	no	no	no	no	no	no
2638796096	NADPH2:quinone reductase	yes	yes	yes	yes	yes	yes	yes	yes	yes	yes	yes	yes	yes	yes	yes	yes	yes	yes	yes	yes	yes	yes
2638796097	Protein of unknown function (DUF2452)	yes	yes	yes	yes	yes	yes	yes	yes	yes	yes	yes	yes	yes	yes	yes	yes	yes	no	yes	no	no	no
2638796098	hypothetical protein	yes	yes	yes	yes	yes	yes	yes	yes	yes	no	yes	yes	yes	no	yes	yes	yes	no	yes	no	yes	no
2638796099	Acetoin utilization deacetylase AcuC	yes	yes	yes	yes	yes	yes	yes	yes	yes	yes	yes	yes	yes	no	yes	yes	yes	yes	yes	no	yes	no
2638796100	Phasin protein	yes	yes	yes	yes	yes	yes	yes	yes	yes	yes	yes	yes	yes	yes	yes	no	no	no	no	no	yes	no
2638796101	hypothetical protein	yes	yes	yes	yes	yes	yes	yes	yes	yes	yes	yes	yes	yes	yes	no	yes	no	no	no	no	yes	no
2638796102	hypothetical protein	yes	yes	yes	yes	yes	yes	yes	yes	yes	no	no	no	no	no	no	no	no	no	no	no	no	no
2638796103	hypothetical protein	yes	yes	yes	yes	yes	yes	yes	yes	yes	no	no	no	no	no	no	no	no	no	no	no	no	no
2638796104	peroxiredoxin (alkyl hydroperoxide reductase subunit C)	yes	yes	yes	yes	yes	yes	yes	yes	yes	yes	yes	yes	yes	no	yes	yes	yes	yes	yes	no	yes	no
2638796105	alkyl hydroperoxide reductase subunit F	yes	yes	yes	yes	yes	yes	yes	yes	yes	yes	yes	yes	yes	no	yes	yes	yes	yes	yes	no	yes	no
2638796106	hypothetical protein	yes	no	no	no	no	no	no	no	no	no	yes	yes	yes	yes	no	no	no	no	no	no	no	no
2638796107	hypothetical protein	yes	yes	yes	yes	yes	yes	yes	yes	yes	no	no	no	no	no	no	no	no	no	no	no	no	no
2638796108	hypothetical protein	yes	yes	yes	yes	yes	yes	yes	yes	yes	yes	no	no	no	no	no	no	no	no	no	no	no	no
2638796109	TRAP transporter, DctM subunit	yes	yes	yes	yes	yes	yes	yes	yes	yes	no	yes	yes	yes	no	no	no	no	no	no	no	no	no
2638796110	tripartite ATP-independent transporter solute receptor, DctP family	yes	yes	yes	yes	yes	yes	yes	yes	yes	no	yes	yes	yes	no	no	no	no	no	no	no	no	no
2638796111	NAD(P)-dependent dehydrogenase, short-chain alcohol dehydrogenase family	yes	yes	yes	yes	yes	yes	yes	yes	yes	no	yes	yes	yes	no	no	no	no	no	no	no	no	no
2638796112	CubicO group peptidase, beta-lactamase class C family	yes	no	no	no	no	no	no	no	no	yes	no	no	no	no	no	no	no	no	no	no	no	no
2638796113	ketopantoate reductase	yes	yes	yes	yes	yes	yes	yes	yes	yes	no	no	no	no	no	no	no	no	no	no	no	no	no
2638796114	vanillate O-demethylase ferredoxin subunit	yes	yes	yes	no	yes	yes	yes	yes	no	no	no	no	no	no	no	no	no	no	no	no	no	no
2638796115	Rieske [2Fe-2S] domain-containing protein	yes	yes	yes	no	yes	yes	yes	yes	no	no	no	no	no	no	no	no	no	no	yes	no	no	no
2638796116	DNA-binding transcriptional regulator, GntR family	yes	yes	yes	no	yes	yes	yes	yes	no	no	no	no	no	no	no	no	no	no	no	no	no	no
2638796117	Ribulose-5-phosphate 4-epimerase/Fuculose-1-phosphate aldolase	yes	yes	yes	no	yes	yes	yes	yes	no	no	no	no	no	no	no	no	no	no	yes	no	no	no
2638796118	DNA-binding transcriptional regulator, LysR family	yes	yes	yes	no	yes	yes	yes	yes	no	no	no	no	no	no	no	no	no	no	yes	no	no	no
2638796119	Permease of the drug/metabolite transporter (DMT) superfamily	yes	yes	yes	no	yes	yes	yes	yes	no	no	no	no	no	no	no	no	no	no	yes	no	no	no
2638796120	Pimeloyl-ACP methyl ester carboxylesterase	yes	yes	yes	no	yes	yes	yes	yes	no	no	no	no	no	no	no	no	no	no	no	no	no	no
2638796121	amino acid/amide ABC transporter substrate-binding protein, HAAT family	yes	yes	yes	yes	yes	yes	yes	yes	yes	yes	yes	yes	yes	yes	yes	yes	yes	yes	no	no	no	no
2638796122	Predicted homoserine dehydrogenase, contains C-terminal SAF domain	yes	yes	yes	no	yes	yes	yes	yes	no	no	no	no	no	no	no	no	no	no	yes	no	no	no
2638796123	pyruvate dehydrogenase E1 component	yes	yes	yes	no	yes	yes	yes	yes	no	no	no	no	no	no	no	no	no	yes	no	no	no	no
2638796124	pyruvate dehydrogenase E2 component (dihydrolipoamide acetyltransferase)	yes	yes	yes	yes	yes	yes	yes	yes	yes	yes	yes	yes	yes	no	yes	no	no	yes	no	no	no	no
2638796125	Lrp/AsnC family transcriptional regulator, leucine-responsive regulatory protein	yes	yes	yes	no	yes	yes	yes	yes	no	no	no	no	no	no	no	no	no	yes	no	no	no	no
2638796126	NAD(P)-dependent dehydrogenase, short-chain alcohol dehydrogenase family	yes	yes	yes	yes	yes	yes	yes	yes	yes	yes	yes	yes	yes	yes	yes	yes	yes	yes	yes	yes	no	no
2638796127	Enoyl-CoA hydratase/carnithine racemase	yes	yes	yes	yes	yes	yes	yes	yes	yes	no	no	no	no	no	no	yes	no	no	no	no	no	no
2638796128	3-hydroxyisobutyrate dehydrogenase	yes	yes	yes	yes	yes	yes	yes	yes	yes	no	no	no	no	yes	no	yes	no	no	no	no	no	no
2638796129	short chain enoyl-CoA hydratase	yes	yes	yes	yes	yes	yes	yes	yes	yes	no	no	no	no	yes	no	yes	no	no	no	no	no	no
2638796130	Uncharacterized membrane protein	yes	yes	yes	yes	yes	yes	yes	yes	yes	yes	no	no	no	no	no	yes	no	no	no	no	yes	no
2638796131	bacterioferritin	yes	no	no	no	no	no	no	no	no	no	no	no	no	no	yes	no	no	no	no	no	no	no
2638796132	hypothetical protein	yes	no	no	no	no	no	no	no	no	no	no	no	no	no	no	no	no	no	no	no	no	no
2638796133	hypothetical protein	yes	yes	yes	yes	yes	yes	yes	yes	yes	no	no	no	no	no	no	no	no	no	no	no	no	no
2638796134	FMN-binding domain-containing protein	yes	yes	yes	yes	yes	yes	yes	yes	yes	no	no	no	no	no	no	no	no	no	yes	no	no	no
2638796135	thiamine biosynthesis lipoprotein	yes	yes	yes	yes	yes	yes	yes	yes	yes	no	no	no	no	no	no	no	no	no	no	no	no	no
2638796136	hypothetical protein	yes	yes	yes	yes	yes	yes	yes	yes	yes	no	no	no	no	no	no	no	no	no	no	no	no	no
2638796137	hydroxypyruvate isomerase	yes	yes	yes	yes	yes	yes	yes	yes	yes	no	no	no	no	yes	no	no	no	no	no	no	no	no
2638796138	Protein of unknown function (DUF4239)	yes	yes	yes	yes	yes	yes	yes	yes	yes	no	no	no	no	no	no	no	no	no	no	no	no	no
2638796139	hypothetical protein	yes	yes	yes	yes	yes	yes	yes	yes	yes	no	no	no	no	no	no	no	no	no	no	no	no	no
2638796140	paraquat-inducible protein B	yes	yes	yes	yes	yes	yes	yes	yes	yes	no	no	no	no	no	no	no	no	no	no	no	no	no
2638796141	paraquat-inducible protein A	yes	yes	yes	yes	yes	yes	yes	yes	yes	no	no	no	no	no	no	no	yes	no	no	no	no	no
2638796142	paraquat-inducible protein A	yes	yes	yes	yes	yes	yes	yes	yes	yes	no	no	no	no	no	no	no	no	no	no	no	no	no
2638796143	hypothetical protein	yes	yes	yes	yes	yes	yes	yes	yes	yes	no	no	no	no	no	no	no	no	no	no	no	no	no
2638796144	Arylsulfatase A	yes	yes	yes	yes	yes	no	no	yes	no	no	no	no	no	no	no	no	no	no	no	no	no	no
2638796145	Acetamidase/formamidase	yes	yes	yes	yes	yes	yes	yes	yes	yes	no	no	no	no	no	no	no	no	no	no	no	no	no
2638796146	Anti-sigma factor ChrR, cupin superfamily	yes	yes	yes	yes	yes	yes	yes	yes	yes	yes	no	yes	yes	yes	yes	yes	yes	yes	yes	no	no	no
2638796147	choloylglycine hydrolase	yes	yes	yes	yes	yes	yes	yes	yes	yes	yes	no	no	no	no	yes	no	no	no	no	no	no	no
2638796148	conserved hypothetical protein	yes	yes	yes	yes	yes	yes	yes	yes	yes	no	no	no	no	no	no	no	no	no	no	no	no	no
2638796149	arsenite transporter, ACR3 family	yes	yes	yes	yes	yes	yes	yes	yes	yes	yes	yes	no	no	yes	yes	no	yes	yes	yes	no	yes	no
2638796150	Low molecular weight phosphotyrosine protein phosphatase	yes	yes	yes	yes	yes	yes	yes	yes	yes	yes	yes	yes	yes	yes	yes	yes	yes	yes	yes	yes	no	no
2638796151	DNA-binding transcriptional regulator, ArsR family	yes	yes	yes	yes	yes	yes	yes	yes	yes	yes	yes	yes	yes	yes	yes	yes	yes	yes	no	no	no	no
2638796152	hypothetical protein	yes	yes	yes	yes	yes	yes	yes	yes	yes	yes	no	no	no	yes	yes	no	yes	yes	yes	no	no	no
2638796153	polyphosphate kinase 2, PA0141 family	yes	yes	yes	yes	yes	yes	yes	yes	yes	yes	no	yes	yes	no	yes	yes	no	yes	no	no	no	no
2638796154	polyphosphate kinase 2, PA0141 family	yes	yes	yes	yes	yes	yes	yes	yes	yes	yes	yes	yes	yes	yes	yes	yes	yes	yes	yes	yes	no	no
2638796155	lyso-ornithine lipid acyltransferase	yes	yes	yes	yes	yes	yes	yes	yes	yes	yes	no	no	no	no	no	no	no	no	no	no	no	no
2638796156	UDP-2,3-diacylglucosamine pyrophosphatase LpxH	yes	yes	yes	yes	yes	yes	yes	yes	yes	yes	yes	yes	yes	yes	yes	yes	yes	yes	yes	yes	no	no
2638796157	Glycosyltransferase involved in cell wall bisynthesis	yes	yes	yes	yes	yes	yes	yes	yes	yes	yes	yes	yes	yes	yes	yes	yes	yes	yes	yes	yes	no	no
2638796158	diacylglycerol kinase	yes	yes	yes	yes	yes	yes	yes	yes	yes	yes	yes	yes	yes	yes	no	yes	yes	yes	yes	no	no	no
2638796159	Putative hemolysin	yes	yes	yes	yes	yes	yes	yes	yes	yes	yes	yes	yes	yes	yes	yes	yes	yes	yes	yes	yes	no	no
2638796160	exopolyphosphatase / guanosine-5'-triphosphate,3'-diphosphate pyrophosphatase	yes	yes	yes	yes	yes	yes	yes	yes	yes	yes	yes	yes	yes	yes	yes	yes	yes	yes	yes	yes	no	no
2638796161	putative Mg2+ transporter-C (MgtC) family protein	yes	yes	yes	yes	yes	yes	yes	yes	yes	yes	yes	yes	yes	yes	yes	yes	yes	no	no	no	no	no
2638796162	alkaline phosphatase	yes	yes	yes	yes	yes	yes	yes	yes	yes	yes	yes	yes	yes	yes	yes	no	yes	no	yes	no	no	no
2638796163	Uncharacterized conserved protein, DUF2252 family	yes	yes	yes	yes	yes	yes	yes	yes	yes	yes	yes	yes	yes	yes	yes	yes	no	no	no	no	no	no
2638796164	Protein-tyrosine-phosphatase	yes	yes	yes	yes	yes	yes	yes	yes	yes	yes	no	yes	yes	no	yes	no	yes	no	no	no	no	no
2638796165	hypothetical protein	yes	yes	yes	yes	yes	yes	yes	yes	yes	no	no	no	no	no	no	no	no	no	no	no	no	no
2638796166	putative Mg2+ transporter-C (MgtC) family protein	yes	yes	yes	yes	yes	yes	yes	yes	yes	yes	yes	yes	yes	yes	yes	yes	yes	yes	no	no	no	no
2638796167	hypothetical protein	yes	yes	yes	yes	yes	yes	yes	yes	yes	yes	yes	yes	yes	yes	yes	yes	yes	yes	yes	yes	no	no
2638796168	PAS/PAC sensor signal transduction histidine kinase	yes	yes	yes	yes	yes	yes	yes	yes	yes	yes	yes	yes	yes	yes	yes	yes	yes	yes	yes	yes	no	no
2638796169	two component transcriptional regulator, winged helix family	yes	yes	yes	yes	yes	yes	yes	yes	yes	yes	yes	yes	yes	yes	yes	yes	yes	yes	yes	yes	no	no
2638796170	phosphate uptake regulator, PhoU	yes	yes	yes	yes	yes	yes	yes	yes	yes	yes	yes	yes	yes	yes	yes	yes	yes	yes	yes	yes	yes	yes
2638796171	phosphate ABC transporter ATP-binding protein, PhoT family	yes	yes	yes	yes	yes	yes	yes	yes	yes	yes	yes	yes	yes	yes	yes	yes	yes	yes	yes	yes	no	no
2638796172	phosphate ABC transporter membrane protein 2, PhoT family	yes	yes	yes	yes	yes	yes	yes	yes	yes	yes	yes	yes	yes	yes	yes	yes	yes	yes	yes	yes	no	no
2638796173	phosphate ABC transporter membrane protein 1, PhoT family	yes	yes	yes	yes	yes	yes	yes	yes	yes	yes	yes	yes	yes	yes	yes	yes	yes	yes	yes	yes	no	no
2638796174	phosphate ABC transporter substrate-binding protein, PhoT family	yes	yes	yes	yes	yes	yes	yes	yes	yes	yes	no	yes	yes	no	yes	yes	no	yes	no	no	no	no
2638796175	Protein of unknown function (DUF3833)	yes	yes	yes	yes	yes	yes	yes	yes	yes	yes	yes	yes	yes	yes	yes	yes	yes	yes	yes	yes	no	no
2638796176	Chalcone isomerase-like	yes	yes	yes	yes	yes	yes	yes	yes	yes	no	yes	yes	yes	no	no	no	no	yes	no	no	no	no
2638796177	Predicted thiol-disulfide oxidoreductase YuxK, DCC family	yes	yes	yes	yes	yes	yes	yes	yes	yes	yes	yes	yes	yes	yes	yes	yes	no	yes	no	no	no	no
2638796178	short chain dehydrogenase	yes	yes	yes	yes	yes	yes	yes	yes	yes	no	yes	yes	yes	yes	yes	yes	no	yes	no	no	no	no
2638796179	deoxyribodipyrimidine photolyase-related protein	yes	yes	yes	yes	yes	yes	yes	yes	yes	yes	yes	yes	yes	yes	yes	yes	yes	yes	yes	yes	yes	yes
2638796180	TIGR03643 family protein	yes	yes	yes	yes	yes	yes	yes	yes	yes	yes	yes	yes	yes	yes	yes	yes	yes	yes	yes	yes	yes	yes
2638796181	hypothetical protein	yes	yes	yes	yes	yes	yes	yes	yes	yes	yes	yes	no	no	yes	yes	no	no	yes	no	no	no	no
2638796182	Enoyl-CoA hydratase/isomerase	yes	yes	yes	yes	yes	yes	yes	yes	yes	no	no	no	no	no	no	no	no	no	no	no	no	no
2638796183	Uncharacterized membrane protein YjjP, DUF1212 family	yes	yes	yes	yes	yes	yes	yes	yes	yes	no	no	no	no	no	no	no	no	no	no	no	no	no
2638796184	cytochrome bd-I ubiquinol oxidase subunit 2 apoprotein	yes	yes	yes	yes	yes	yes	yes	yes	yes	no	no	no	no	no	no	no	no	no	no	no	no	no
2638796185	cytochrome bd-I ubiquinol oxidase subunit 1 apoprotein	yes	yes	yes	yes	yes	yes	yes	yes	yes	no	no	no	no	no	no	no	no	no	no	no	no	no
2638796186	malate dehydrogenase (quinone)	yes	yes	yes	yes	yes	yes	yes	yes	yes	no	no	no	no	no	no	no	no	no	no	no	no	no
2638796187	hypothetical protein	yes	yes	yes	yes	yes	yes	yes	yes	yes	no	no	no	no	no	no	no	no	no	no	no	no	no
2638796188	fumarase, class II	yes	yes	yes	yes	yes	yes	yes	yes	yes	no	no	no	no	no	no	no	no	no	no	no	no	no
2638796189	hypothetical protein	yes	yes	no	yes	yes	yes	yes	yes	no	no	no	no	no	no	no	no	no	no	no	no	no	no
2638796190	Predicted amidohydrolase	yes	yes	no	yes	yes	yes	yes	yes	no	no	no	no	no	no	no	no	no	no	no	no	no	no
2638796191	Uncharacterized membrane protein	yes	yes	yes	yes	yes	yes	yes	yes	yes	yes	yes	yes	yes	no	yes	yes	no	no	no	no	no	no
2638796192	superoxide dismutase, Cu-Zn family	yes	yes	yes	yes	yes	yes	yes	yes	yes	yes	yes	no	no	no	no	no	no	no	yes	no	no	no
2638796193	Histidine phosphatase superfamily (branch 1)	yes	yes	yes	yes	yes	yes	yes	yes	yes	no	yes	no	no	no	yes	no	no	no	no	no	no	no
2638796194	Copper binding protein CusF	yes	yes	yes	yes	yes	yes	yes	yes	yes	no	no	no	no	no	no	no	no	no	no	no	no	no
2638796195	methylglyoxal synthase	yes	yes	yes	yes	yes	yes	yes	yes	yes	no	no	no	no	no	no	no	no	no	no	no	no	no
2638796196	protease I	yes	yes	yes	yes	yes	yes	yes	yes	yes	no	no	no	no	no	no	no	no	no	no	no	no	no
2638796197	hydroxypyruvate isomerase	yes	yes	yes	yes	yes	yes	yes	yes	yes	no	no	no	no	yes	no	no	no	no	no	no	no	no
2638796198	Ribulose-5-phosphate 4-epimerase/Fuculose-1-phosphate aldolase	yes	yes	yes	yes	yes	yes	yes	yes	yes	no	no	no	no	yes	no	no	no	no	no	no	no	no
2638796199	Uncharacterized conserved protein YgbK, DUF1537 family	yes	yes	yes	yes	yes	yes	yes	yes	yes	no	no	no	no	yes	no	no	no	no	no	no	no	no
2638796200	3-hydroxyisobutyrate dehydrogenase	yes	yes	yes	yes	yes	yes	yes	yes	yes	no	no	no	no	yes	no	no	no	no	no	no	no	no
2638796201	D-galactonate transporter	yes	yes	yes	yes	yes	yes	yes	yes	yes	no	no	no	no	yes	no	no	no	no	no	no	no	no
2638796202	transcriptional regulator, GntR family	yes	yes	yes	yes	yes	yes	yes	yes	yes	no	no	no	no	no	no	no	no	no	no	no	no	no
2638796203	Nucleoside-diphosphate-sugar epimerase	yes	yes	yes	yes	yes	yes	yes	yes	yes	no	no	no	no	yes	no	no	no	no	no	no	no	no
2638796204	EamA-like transporter family protein	yes	yes	yes	yes	yes	yes	yes	yes	yes	no	no	no	no	yes	no	no	no	no	no	no	no	no
2638796205	molybdate transport system substrate-binding protein	yes	yes	yes	yes	yes	yes	yes	yes	yes	yes	yes	yes	yes	yes	no	no	no	no	no	no	no	no
2638796206	TIGR02453 family protein	yes	yes	yes	yes	yes	yes	yes	yes	yes	yes	yes	yes	yes	no	no	yes	no	yes	no	no	no	no
2638796207	Predicted dithiol-disulfide isomerase, DsbA family	yes	yes	yes	yes	yes	yes	yes	yes	yes	yes	yes	yes	yes	no	yes	yes	yes	no	no	no	no	no
2638796208	Alcohol dehydrogenase, class IV	yes	yes	yes	yes	yes	yes	yes	yes	yes	no	no	no	no	yes	no	yes	no	no	yes	no	no	no
2638796209	acyl-CoA thioester hydrolase	yes	yes	yes	yes	yes	yes	yes	yes	yes	no	no	no	no	yes	no	yes	no	no	yes	no	no	no
2638796210	arylformamidase	yes	yes	yes	yes	yes	yes	yes	yes	yes	no	no	no	no	no	no	no	no	no	no	no	no	no
2638796211	hypothetical protein	no	no	no	no	no	no	no	no	no	no	no	no	no	no	no	no	no	no	no	no	no	no
2638796212	Nitroreductase	yes	yes	yes	yes	yes	yes	yes	yes	yes	yes	yes	yes	yes	no	no	yes	yes	no	no	no	no	no
2638796213	DNA polymerase-3 subunit epsilon	yes	yes	yes	yes	yes	yes	yes	yes	yes	yes	yes	yes	yes	no	yes	yes	yes	no	yes	no	no	no
2638796214	transcriptional regulator, BadM/Rrf2 family	yes	yes	yes	yes	yes	yes	yes	yes	yes	yes	yes	yes	yes	no	yes	yes	no	no	no	no	no	no
2638796215	protein of unknown function (DUF4149)	yes	yes	yes	yes	yes	yes	yes	yes	yes	no	yes	yes	yes	no	no	no	no	no	no	no	no	no
2638796216	hypothetical protein	yes	yes	yes	yes	yes	yes	yes	yes	yes	yes	yes	yes	yes	no	no	yes	yes	no	yes	no	no	no
2638796217	hypothetical protein	yes	yes	yes	yes	yes	yes	yes	yes	yes	yes	yes	no	no	no	yes	yes	no	no	yes	no	no	no
2638796218	Uncharacterized conserved protein, DUF2236 family	yes	yes	yes	yes	yes	yes	yes	yes	yes	yes	yes	no	no	no	yes	yes	yes	no	yes	no	no	no
2638796219	protein of unknown function (DUF4149)	yes	yes	yes	yes	yes	yes	yes	yes	yes	yes	yes	no	no	no	yes	yes	yes	no	no	no	no	no
2638796220	hypothetical protein	yes	yes	yes	yes	yes	yes	yes	yes	yes	no	yes	no	no	no	no	no	no	no	no	no	no	no
2638796221	MAPEG family protein	yes	yes	yes	yes	yes	yes	yes	yes	yes	no	yes	yes	yes	no	no	yes	no	no	no	no	no	no
2638796222	Alkylated DNA repair dioxygenase AlkB	yes	yes	yes	yes	yes	yes	yes	yes	yes	no	no	no	no	no	no	no	no	no	no	no	no	no
2638796223	hypothetical protein	yes	yes	yes	yes	yes	yes	yes	yes	yes	no	yes	no	no	no	no	yes	no	no	no	no	no	no
2638796224	dihydroneopterin aldolase	yes	yes	yes	yes	yes	yes	yes	yes	yes	no	yes	yes	yes	no	yes	yes	no	no	no	no	no	no
2638796226	ABC-2 type transport system ATP-binding protein	yes	yes	yes	yes	yes	yes	yes	yes	yes	yes	no	yes	yes	no	no	yes	no	no	no	no	no	no
2638796227	ABC-2 type transport system permease protein	yes	yes	yes	yes	yes	yes	yes	yes	yes	yes	no	yes	yes	no	no	yes	no	no	no	no	no	no
2638796228	Nucleotidyltransferase	yes	yes	yes	yes	yes	yes	yes	yes	yes	yes	no	no	no	no	no	no	no	no	no	no	no	no
2638796229	dimethylhistidine N-methyltransferase	yes	yes	yes	yes	yes	yes	yes	yes	yes	yes	no	no	no	no	no	no	no	no	no	no	no	no
2638796230	ergothioneine biosynthesis protein EgtB	yes	yes	yes	yes	yes	yes	yes	yes	yes	yes	no	no	no	no	no	no	no	no	no	no	no	no
2638796231	aminotransferase	yes	yes	yes	yes	yes	yes	yes	yes	yes	yes	no	no	no	no	no	no	no	no	no	no	no	no
2638796232	MFS transporter, MHS family, citrate/tricarballylate:H+ symporter	yes	yes	yes	yes	yes	yes	yes	yes	yes	no	no	yes	yes	no	no	yes	no	no	no	no	no	no
2638796233	spermine/spermidine N-acetyltransferase	yes	yes	yes	yes	yes	yes	yes	yes	yes	no	no	no	no	no	no	no	no	no	no	no	no	no
2638796234	MFS transporter, MHS family, alpha-ketoglutarate permease	yes	yes	yes	yes	yes	yes	yes	yes	yes	no	no	no	no	no	no	yes	no	no	no	no	no	no
2638796235	two-component system, OmpR family, KDP operon response regulator KdpE	yes	yes	yes	yes	yes	yes	yes	yes	yes	no	no	no	no	no	no	no	no	no	no	no	no	no
2638796236	two-component system, OmpR family, sensor histidine kinase KdpD	yes	yes	yes	yes	yes	yes	yes	yes	yes	no	no	no	no	no	no	no	no	no	no	no	no	no
2638796237	K+-transporting ATPase ATPase C chain	yes	yes	yes	yes	yes	yes	yes	yes	yes	no	no	no	no	no	no	no	no	no	no	no	no	no
2638796238	K+-transporting ATPase ATPase B chain	yes	yes	yes	yes	yes	yes	yes	yes	yes	no	no	no	no	no	no	no	no	no	no	no	no	no
2638796239	K+-transporting ATPase ATPase A chain	yes	yes	yes	yes	yes	yes	yes	yes	yes	no	no	no	no	no	no	no	no	no	no	no	no	no
2638796240	K+-transporting ATPase, KdpF subunit	no	no	no	no	no	no	no	no	no	no	no	no	no	no	no	no	no	no	no	no	no	no
2638796241	hypothetical protein	yes	no	no	no	no	no	no	no	no	no	no	no	no	no	no	no	no	no	no	no	no	no
2638796242	hypothetical protein	yes	no	no	no	no	no	no	no	no	no	no	no	no	no	no	no	no	no	no	no	no	no
2638796243	hypothetical protein	yes	no	no	no	no	no	no	no	no	no	no	no	no	no	no	no	no	no	no	no	no	no
2638796244	Copper chaperone CopZ	yes	no	no	no	no	no	no	no	no	no	no	no	no	no	no	no	no	no	no	no	no	no
2638796245	hypothetical protein	yes	no	no	no	no	no	no	no	no	no	no	no	no	no	no	no	no	no	no	no	no	no
2638796246	hypothetical protein	yes	no	no	no	no	no	no	no	no	no	no	no	no	no	no	no	no	no	no	no	no	no
2638796247	Predicted oxidoreductase	yes	no	no	no	no	no	no	no	no	yes	no	yes	yes	no	no	yes	no	no	no	no	no	no
2638796248	GST-like protein	yes	no	no	no	no	no	no	no	no	yes	no	yes	yes	no	no	yes	no	no	no	no	no	no
2638796249	cytochrome bd-I ubiquinol oxidase subunit 2 apoprotein	yes	no	no	no	no	no	no	no	no	yes	yes	yes	yes	yes	no	no	no	no	no	no	no	no
2638796250	cytochrome bd-I ubiquinol oxidase subunit 1 apoprotein	yes	no	no	no	no	no	no	no	no	yes	yes	yes	yes	yes	no	no	no	yes	no	no	no	no
2638796251	Homeodomain-like domain-containing protein	yes	no	no	no	no	no	no	no	no	no	yes	no	no	yes	no	yes	no	no	no	no	no	no
2638796252	RNA polymerase, sigma 70 subunit, RpoD	yes	yes	yes	yes	yes	yes	yes	yes	yes	yes	yes	yes	yes	yes	yes	yes	yes	yes	yes	yes	yes	yes
2638796253	DNA primase	yes	yes	yes	yes	yes	yes	yes	yes	yes	yes	yes	yes	yes	yes	yes	yes	yes	yes	yes	yes	yes	yes
2638796254	hypothetical protein	yes	yes	yes	yes	yes	yes	yes	yes	yes	yes	yes	yes	yes	yes	yes	yes	yes	yes	yes	yes	yes	yes
2638796255	SSU ribosomal protein S21P	yes	yes	yes	yes	yes	yes	yes	yes	yes	yes	yes	yes	yes	yes	yes	yes	yes	yes	yes	yes	yes	yes
2638796256	O-sialoglycoprotein endopeptidase	yes	yes	yes	yes	yes	yes	yes	yes	yes	yes	yes	yes	yes	yes	yes	yes	yes	yes	yes	yes	yes	yes
2638796257	GTP cyclohydrolase I	yes	yes	yes	yes	yes	yes	yes	yes	yes	yes	yes	yes	yes	yes	yes	yes	yes	yes	yes	yes	yes	yes
2638796258	1-deoxy-D-xylulose-5-phosphate synthase	yes	yes	yes	yes	yes	yes	yes	yes	yes	yes	yes	yes	yes	yes	yes	yes	yes	yes	yes	yes	yes	yes
2638796259	farnesyl-diphosphate synthase	yes	yes	yes	yes	yes	yes	yes	yes	yes	yes	yes	yes	yes	yes	yes	yes	yes	yes	yes	yes	yes	yes
2638796260	Exodeoxyribonuclease VII small subunit	yes	yes	yes	yes	yes	yes	yes	yes	yes	yes	yes	yes	yes	yes	yes	yes	yes	yes	yes	yes	yes	yes
2638796261	Phenylpropionate dioxygenase, large terminal subunit	yes	yes	yes	yes	yes	yes	yes	yes	yes	yes	yes	yes	yes	yes	yes	yes	yes	yes	yes	yes	yes	yes
2638796262	thiosulfate/3-mercaptopyruvate sulfurtransferase	yes	yes	yes	yes	yes	yes	yes	yes	yes	yes	yes	yes	yes	yes	yes	yes	yes	yes	yes	yes	yes	yes
2638796263	zinc and cadmium transporter	yes	yes	yes	yes	yes	yes	yes	yes	yes	yes	yes	yes	yes	yes	yes	yes	yes	yes	yes	yes	yes	yes
2638796264	carboxymethylenebutenolidase	yes	yes	yes	yes	yes	yes	yes	yes	yes	yes	yes	yes	yes	yes	yes	yes	yes	yes	yes	yes	no	no
2638796265	DNA polymerase I	yes	yes	yes	yes	yes	yes	yes	yes	yes	yes	yes	yes	yes	yes	yes	yes	yes	yes	yes	yes	yes	yes
2638796266	hypothetical protein	yes	yes	yes	yes	yes	yes	yes	yes	yes	no	yes	yes	yes	no	no	no	no	no	no	no	no	no
2638796267	homoserine kinase	yes	yes	yes	yes	yes	yes	yes	yes	yes	yes	yes	yes	yes	yes	yes	yes	yes	yes	yes	yes	yes	yes
2638796268	hypothetical protein	yes	yes	yes	yes	yes	yes	yes	yes	yes	yes	yes	yes	yes	yes	yes	yes	yes	yes	yes	yes	yes	yes
2638796269	ATP-dependent DNA helicase UvrD	yes	yes	yes	yes	yes	yes	yes	yes	yes	yes	yes	yes	yes	yes	yes	yes	yes	yes	yes	yes	yes	yes
2638796270	valyl-tRNA synthetase	yes	yes	yes	yes	yes	yes	yes	yes	yes	yes	yes	yes	yes	yes	yes	yes	yes	yes	yes	yes	yes	yes
2638796271	UDP-glucose pyrophosphorylase	yes	yes	yes	yes	yes	yes	yes	yes	yes	yes	yes	yes	yes	yes	yes	yes	yes	yes	yes	yes	yes	yes
2638796272	tRNA 2-thiouridine synthesizing protein A	yes	yes	yes	yes	yes	yes	yes	yes	yes	yes	yes	yes	yes	yes	yes	yes	yes	yes	yes	yes	yes	yes
2638796273	alanyl-tRNA synthetase	yes	yes	yes	yes	yes	yes	yes	yes	yes	yes	yes	yes	yes	yes	yes	yes	yes	yes	yes	yes	yes	yes
2638796274	Tripartite tricarboxylate transporter TctB family protein	yes	yes	yes	yes	yes	yes	yes	yes	yes	yes	yes	yes	yes	yes	yes	yes	yes	yes	yes	yes	yes	yes
2638796275	TctA family transporter	yes	yes	yes	yes	yes	yes	yes	yes	yes	yes	yes	yes	yes	yes	yes	yes	yes	yes	yes	yes	yes	yes
2638796276	glutaminyl-tRNA synthetase	yes	yes	yes	yes	yes	yes	yes	yes	yes	yes	yes	yes	yes	yes	yes	yes	yes	yes	yes	yes	yes	yes
2638796277	Nucleoside-diphosphate-sugar epimerase	yes	yes	yes	yes	yes	yes	yes	yes	yes	yes	yes	yes	yes	yes	yes	yes	yes	yes	yes	yes	yes	yes
2638796278	CDP-4-dehydro-6-deoxyglucose reductase	yes	yes	yes	yes	yes	yes	yes	yes	yes	yes	yes	yes	yes	yes	yes	yes	yes	yes	yes	yes	yes	yes
2638796279	acetylornithine aminotransferase apoenzyme	yes	yes	yes	yes	yes	yes	yes	yes	yes	yes	yes	yes	yes	yes	yes	yes	yes	yes	yes	yes	yes	yes
2638796280	amino acid/amide ABC transporter ATP-binding protein 2, HAAT family	yes	yes	yes	yes	yes	yes	yes	yes	yes	no	yes	yes	yes	yes	yes	no	no	no	no	no	yes	no
2638796281	amino acid/amide ABC transporter ATP-binding protein 1, HAAT family	yes	yes	yes	yes	yes	yes	yes	yes	yes	no	yes	yes	yes	yes	yes	no	no	no	no	no	yes	no
2638796282	amino acid/amide ABC transporter membrane protein 2, HAAT family	yes	yes	yes	yes	yes	yes	yes	yes	yes	no	yes	yes	yes	yes	yes	no	no	no	no	no	no	no
2638796283	amino acid/amide ABC transporter membrane protein 1, HAAT family	yes	yes	yes	yes	yes	yes	yes	yes	yes	no	yes	yes	yes	yes	yes	no	no	no	no	no	no	no
2638796284	amino acid/amide ABC transporter substrate-binding protein, HAAT family	yes	yes	yes	yes	yes	yes	yes	yes	yes	no	yes	yes	yes	yes	yes	no	no	no	no	no	no	no
2638796285	4-hydroxy-3-methylbut-2-enyl diphosphate reductase	yes	yes	yes	yes	yes	yes	yes	yes	yes	yes	yes	yes	yes	yes	yes	yes	yes	yes	yes	yes	yes	yes
2638796286	FKBP-type peptidyl-prolyl cis-trans isomerase SlpA	yes	yes	yes	yes	yes	yes	yes	yes	yes	yes	yes	yes	yes	yes	yes	yes	yes	yes	yes	yes	yes	yes
2638796287	DNA replication and repair protein RadC	yes	yes	yes	yes	yes	yes	yes	yes	yes	yes	yes	yes	yes	yes	yes	no	yes	yes	yes	no	yes	no
2638796288	LSU ribosomal protein L28P	yes	yes	yes	yes	yes	yes	yes	yes	yes	yes	yes	yes	yes	yes	yes	yes	yes	yes	yes	yes	yes	yes
2638796289	LSU ribosomal protein L33P	yes	yes	yes	yes	yes	yes	yes	yes	yes	yes	yes	yes	yes	yes	yes	yes	yes	yes	yes	yes	yes	yes
2638796290	stearoyl-CoA desaturase (delta-9 desaturase)	yes	yes	yes	yes	yes	yes	yes	yes	yes	yes	yes	yes	yes	yes	yes	yes	yes	yes	yes	yes	yes	yes
2638796291	16S rRNA (cytosine967-C5)-methyltransferase	yes	yes	yes	yes	yes	yes	yes	yes	yes	yes	yes	yes	yes	yes	yes	yes	yes	yes	yes	yes	yes	yes
2638796292	formyltetrahydrofolate-dependent phosphoribosylglycinamide formyltransferase	yes	yes	yes	yes	yes	yes	yes	yes	yes	yes	yes	yes	yes	yes	yes	yes	yes	yes	yes	yes	yes	yes
2638796293	FMN adenylyltransferase /riboflavin kinase	yes	yes	yes	yes	yes	yes	yes	yes	yes	yes	yes	yes	yes	yes	yes	yes	yes	yes	yes	yes	no	no
2638796294	Isoleucyl-tRNA synthetase	yes	yes	yes	yes	yes	yes	yes	yes	yes	yes	yes	yes	yes	yes	yes	yes	yes	yes	yes	yes	yes	yes
2638796295	signal peptidase II	yes	yes	yes	yes	yes	yes	yes	yes	yes	yes	yes	yes	yes	yes	yes	yes	yes	yes	yes	yes	yes	yes
2638796296	Phosphopantothenate-cysteine ligase /Phosphopantothenoylcysteine decarboxylase	yes	yes	yes	yes	yes	yes	yes	yes	yes	yes	yes	yes	yes	yes	yes	yes	yes	yes	yes	yes	yes	yes
2638796297	deoxyuridine 5'-triphosphate nucleotidohydrolase	yes	yes	yes	yes	yes	yes	yes	yes	yes	yes	yes	yes	yes	yes	yes	yes	yes	yes	yes	yes	yes	yes
2638796298	tRNA(Arg) A34 adenosine deaminase TadA	yes	yes	yes	yes	yes	yes	yes	yes	yes	no	no	no	no	no	no	no	no	no	no	no	no	no
2638796299	Na+/H+-dicarboxylate symporter	yes	yes	yes	yes	yes	yes	yes	yes	yes	yes	yes	no	no	no	yes	yes	no	yes	no	no	yes	no
2638796300	aspartate ammonia-lyase	yes	yes	yes	yes	yes	yes	yes	yes	yes	no	yes	no	no	yes	no	no	no	no	no	no	no	no
2638796301	hypothetical protein	yes	yes	yes	yes	yes	yes	yes	yes	yes	yes	yes	yes	yes	yes	yes	yes	yes	yes	yes	yes	yes	yes
2638796302	ATP-dependent Clp protease ATP-binding subunit ClpA	yes	yes	yes	yes	yes	yes	yes	yes	yes	yes	yes	yes	yes	yes	yes	yes	yes	yes	yes	yes	yes	yes
2638796303	ATP-dependent Clp protease adaptor protein ClpS	yes	yes	yes	yes	yes	yes	yes	yes	yes	yes	yes	yes	yes	yes	yes	yes	yes	yes	yes	yes	yes	yes
2638796304	cold-shock DNA-binding protein family	yes	yes	yes	yes	yes	yes	yes	yes	yes	yes	yes	yes	yes	yes	yes	yes	yes	yes	yes	yes	yes	yes
2638796305	hypothetical protein	yes	yes	yes	yes	yes	yes	yes	yes	yes	yes	yes	yes	yes	yes	yes	yes	yes	yes	yes	yes	yes	yes
2638796306	hypothetical protein	yes	yes	yes	yes	yes	yes	yes	yes	yes	yes	yes	yes	yes	yes	yes	yes	yes	yes	yes	yes	no	no
2638796307	argininosuccinate synthase	yes	yes	yes	yes	yes	yes	yes	yes	yes	yes	yes	yes	yes	yes	yes	yes	yes	yes	yes	yes	yes	yes
2638796308	ornithine carbamoyltransferase	yes	yes	yes	yes	yes	yes	yes	yes	yes	yes	yes	yes	yes	yes	yes	yes	yes	yes	yes	yes	yes	yes
2638796309	Protein of unknown function (DUF3579)	yes	yes	yes	yes	yes	yes	yes	yes	yes	no	yes	yes	yes	yes	yes	yes	yes	yes	yes	no	yes	no
2638796310	SSU ribosomal protein S20P	yes	yes	yes	yes	yes	yes	yes	yes	yes	yes	yes	yes	yes	yes	yes	yes	yes	yes	yes	yes	yes	yes
2638796311	putative peptidoglycan lipid II flippase	yes	yes	yes	yes	yes	yes	yes	yes	yes	yes	yes	yes	yes	yes	yes	yes	yes	yes	yes	yes	yes	yes
2638796312	Regulator of sirC expression, contains transglutaminase-like and TPR domains	yes	yes	yes	yes	yes	yes	yes	yes	yes	yes	yes	yes	yes	yes	yes	yes	yes	yes	yes	yes	yes	yes
2638796313	membrane-associated protein	yes	yes	yes	yes	yes	yes	yes	yes	yes	yes	yes	yes	yes	yes	yes	yes	yes	yes	no	no	yes	no
2638796314	tRNA dimethylallyltransferase	yes	yes	yes	yes	yes	yes	yes	yes	yes	yes	yes	yes	yes	yes	yes	yes	yes	yes	yes	yes	yes	yes
2638796315	phosphoribosylformylglycinamidine cyclo-ligase	yes	yes	yes	yes	yes	yes	yes	yes	yes	yes	yes	yes	yes	yes	yes	yes	yes	yes	yes	yes	yes	yes
2638796316	Predicted PurR-regulated permease PerM	yes	yes	yes	yes	yes	yes	yes	yes	yes	yes	yes	yes	yes	yes	yes	yes	yes	yes	yes	yes	yes	yes
2638796317	regulatory inactivation of DnaA Hda protein	yes	yes	yes	yes	yes	yes	yes	yes	yes	yes	yes	yes	yes	yes	yes	yes	yes	yes	yes	yes	yes	yes
2638796318	HAD-superfamily subfamily IB hydrolase, TIGR01490	yes	yes	yes	yes	yes	yes	yes	yes	yes	yes	yes	yes	yes	yes	yes	yes	yes	yes	yes	yes	yes	yes
2638796319	poly(A) polymerase	yes	yes	yes	yes	yes	yes	yes	yes	yes	yes	yes	yes	yes	yes	yes	yes	yes	yes	yes	yes	yes	yes
2638796320	2-amino-4-hydroxy-6-hydroxymethyldihydropteridine diphosphokinase	yes	yes	yes	yes	yes	yes	yes	yes	yes	yes	yes	yes	yes	yes	yes	yes	yes	yes	yes	yes	no	no
2638796321	ketopantoate hydroxymethyltransferase	yes	yes	yes	yes	yes	yes	yes	yes	yes	yes	yes	yes	yes	yes	yes	yes	yes	yes	yes	yes	yes	yes
2638796322	molecular chaperone DnaJ	yes	yes	yes	yes	yes	yes	yes	yes	yes	yes	yes	yes	yes	yes	yes	yes	yes	yes	yes	yes	yes	yes
2638796323	molecular chaperone DnaK	yes	yes	yes	yes	yes	yes	yes	yes	yes	yes	yes	yes	yes	yes	yes	yes	yes	yes	yes	yes	yes	yes
2638796324	molecular chaperone GrpE	yes	yes	yes	yes	yes	yes	yes	yes	yes	yes	yes	yes	yes	yes	yes	yes	yes	yes	yes	yes	yes	yes
2638796325	ferrochelatase	yes	yes	yes	yes	yes	yes	yes	yes	yes	yes	yes	yes	yes	yes	yes	yes	yes	yes	yes	yes	yes	yes
2638796326	heat-inducible transcription repressor HrcA	yes	yes	yes	yes	yes	yes	yes	yes	yes	yes	yes	yes	yes	yes	yes	yes	yes	yes	yes	yes	yes	yes
2638796327	NAD+ kinase	yes	yes	yes	yes	yes	yes	yes	yes	yes	yes	yes	yes	yes	yes	yes	yes	yes	yes	yes	yes	yes	yes
2638796328	DNA replication and repair protein RecN	yes	yes	yes	yes	yes	yes	yes	yes	yes	yes	yes	yes	yes	yes	yes	yes	yes	yes	yes	yes	yes	yes
2638796329	glutamate-ammonia-ligase adenylyltransferase	yes	yes	yes	yes	yes	yes	yes	yes	yes	yes	yes	yes	yes	yes	yes	no	yes	yes	yes	no	yes	no
2638796330	TIGR02099 family protein	yes	yes	yes	yes	yes	yes	yes	yes	yes	no	no	no	yes	no	no	no	no	no	no	no	no	no
2638796331	nitrilase	yes	yes	yes	yes	yes	yes	yes	yes	yes	yes	yes	yes	yes	yes	yes	yes	yes	yes	yes	yes	no	no
2638796332	microcin-processing peptidase 2. Unknown type peptidase. MEROPS family U62	yes	yes	yes	yes	yes	yes	yes	yes	yes	yes	yes	yes	yes	yes	yes	yes	yes	yes	yes	yes	yes	yes
2638796333	3-deoxy-D-arabinoheptulosonate-7-phosphate synthase	yes	yes	yes	yes	yes	yes	yes	yes	yes	yes	yes	yes	yes	yes	yes	yes	yes	yes	yes	yes	yes	yes
2638796334	ATP:cob(I)alamin adenosyltransferase	yes	yes	yes	yes	yes	yes	yes	yes	yes	yes	yes	yes	yes	yes	yes	yes	yes	yes	yes	yes	yes	yes
2638796335	glycolate oxidase	yes	yes	yes	yes	yes	yes	yes	yes	yes	yes	yes	yes	yes	yes	yes	yes	yes	yes	yes	yes	no	no
2638796336	glycolate oxidase FAD binding subunit	yes	yes	yes	yes	yes	yes	yes	yes	yes	yes	yes	yes	yes	yes	yes	yes	yes	yes	yes	yes	no	no
2638796337	glycolate oxidase iron-sulfur subunit	yes	yes	yes	yes	yes	yes	yes	yes	yes	yes	yes	yes	yes	yes	yes	yes	yes	yes	yes	yes	yes	yes
2638796338	hypothetical protein	yes	yes	yes	yes	yes	yes	yes	yes	yes	yes	yes	yes	yes	yes	yes	yes	yes	yes	yes	yes	no	no
2638796339	pyrroline-5-carboxylate reductase	yes	yes	yes	yes	yes	yes	yes	yes	yes	yes	yes	yes	yes	yes	yes	yes	yes	yes	yes	yes	yes	yes
2638796340	4-hydroxybenzoate polyprenyltransferase	yes	yes	yes	yes	yes	yes	yes	yes	yes	yes	yes	yes	yes	yes	yes	yes	yes	yes	yes	yes	yes	yes
2638796341	ATP-dependent DNA helicase RecG	yes	yes	yes	yes	yes	yes	yes	yes	yes	yes	yes	yes	yes	yes	yes	yes	yes	yes	yes	yes	yes	yes
2638796342	S-adenosylmethionine:tRNA ribosyltransferase-isomerase	yes	yes	yes	yes	yes	yes	yes	yes	yes	yes	yes	yes	yes	yes	yes	yes	yes	yes	yes	yes	yes	yes
2638796343	tRNA-guanine transglycosylase	yes	yes	yes	yes	yes	yes	yes	yes	yes	yes	yes	yes	yes	yes	yes	yes	yes	yes	yes	yes	yes	yes
2638796344	protein translocase subunit yajC	yes	yes	yes	yes	yes	yes	yes	yes	yes	yes	yes	yes	yes	yes	yes	yes	yes	yes	yes	yes	yes	yes
2638796345	preprotein translocase subunit SecD	yes	yes	yes	yes	yes	yes	yes	yes	yes	yes	yes	yes	yes	yes	yes	yes	yes	yes	yes	yes	yes	yes
2638796346	protein translocase subunit secF	yes	yes	yes	yes	yes	yes	yes	yes	yes	yes	yes	yes	yes	yes	yes	yes	yes	yes	yes	yes	yes	yes
[truncated: 364 more rows]
